# Supplementary material for: Multi‐omics analysis reveals multiple mechanisms causing Prader–Willi like syndrome in a family with a X;15 translocation
Source: Hum Mutat. 2022 Jul 23;43(11):1567–75. doi: 10.1002/humu.24440 (PMC9796698; doi:10.1002/humu.24440)
Supplement: Supplementary file 2 — Supporting information. [file HUMU-43-1567-s002.xlsx]

## Sheet: Table S1
Table S1. Differentially expressed genes in the mother cells
Gene	baseMean	log2FoldChange	lfcSE	stat	pvalue	padj
ENSG00000000003.14	3267.49	-0.264715	0.111025	-2.38427	0.0171129	0.227861
ENSG00000000005.5	1.43461	-1.79219	1.36177	-1.31607	0.18815	NA
ENSG00000000419.12	741.342	0.147093	0.114813	1.28116	0.200139	0.654526
ENSG00000000457.13	304.534	0.0782161	0.174032	0.449435	0.653118	0.919627
ENSG00000000460.16	653.776	0.0848974	0.101323	0.837886	0.402095	0.813769
ENSG00000000938.12	0.947349	1.0293	1.611	0.638922	0.522874	NA
ENSG00000000971.15	1.03738	-0.730468	1.65216	-0.442128	0.658396	NA
ENSG00000001036.13	1231.08	0.39017	0.168216	2.31945	0.0203705	0.247329
ENSG00000001084.11	616.226	0.200842	0.130498	1.53904	0.123795	0.549413
ENSG00000001167.14	1494.29	0.0170639	0.08889	0.191967	0.847768	0.968256
ENSG00000001460.17	134.114	-0.41337	0.184698	-2.23808	0.0252157	0.276866
ENSG00000001461.16	148.817	-0.0581327	0.228709	-0.254178	0.799358	0.957129
ENSG00000001497.16	1133.52	-0.194698	0.0995446	-1.95588	0.0504788	0.381308
ENSG00000001561.6	142.106	0.220246	0.170815	1.28939	0.197264	0.651245
ENSG00000001617.11	54.8406	-0.69847	0.42923	-1.62726	0.103681	0.514887
ENSG00000001626.14	11.6557	0.77374	0.547088	1.41429	0.157277	0.599794
ENSG00000001629.9	951.51	0.379455	0.177877	2.13324	0.0329048	0.31508
ENSG00000001630.15	3444.74	0.300594	0.172325	1.74434	0.0810993	0.469699
ENSG00000001631.15	791.455	0.13204	0.107309	1.23046	0.218523	0.671957
ENSG00000002016.17	195.891	-0.376888	0.253238	-1.48827	0.136678	0.570028
ENSG00000002079.14	0.867603	-1.38325	1.64842	-0.839133	0.401395	NA
ENSG00000002330.13	262.062	-0.114961	0.327905	-0.350593	0.725894	0.940441
ENSG00000002549.12	831.344	0.131133	0.159082	0.824309	0.409764	0.819198
ENSG00000002586.19	3377.97	0.61731	0.115256	5.35601	8.50821e-08	2.24893e-05
ENSG00000002587.9	19.9707	-0.164099	0.642212	-0.255522	0.79832	0.957129
ENSG00000002726.20	0.228402	-0.242855	3.18671	-0.0762088	0.939253	NA
ENSG00000002745.12	0.310674	1.18498	2.92457	0.405182	0.685343	NA
ENSG00000002746.14	19.9111	-0.631801	0.740832	-0.852826	0.393756	0.809147
ENSG00000002822.15	433.788	0.285451	0.191082	1.49386	0.135212	0.567175
ENSG00000002834.17	3845.45	0.253746	0.161898	1.56733	0.117038	0.538906
ENSG00000002919.14	570.883	0.00633156	0.136322	0.0464457	0.962955	0.993454
ENSG00000002933.7	2.8548	-0.017871	1.06054	-0.0168508	0.986556	NA
ENSG00000003056.7	2569.02	0.0739191	0.12653	0.584202	0.559084	0.887565
ENSG00000003096.14	484.192	-0.118675	0.11837	-1.00258	0.316066	0.756979
ENSG00000003137.8	13.1113	-0.983331	0.719659	-1.36638	0.171818	0.621443
ENSG00000003147.17	151.443	-0.248073	0.295959	-0.8382	0.401918	0.813642
ENSG00000003249.13	162.115	0.331726	0.281063	1.18026	0.237898	0.690464
ENSG00000003393.14	1353.52	0.104643	0.123704	0.845913	0.397601	0.811041
ENSG00000003400.14	5.62029	0.546991	0.952258	0.574415	0.565687	0.890481
ENSG00000003402.19	738.257	0.23077	0.140669	1.64052	0.100897	0.509955
ENSG00000003436.15	371.383	0.4755	0.619956	0.76699	0.443087	0.835934
ENSG00000003509.15	266.592	-0.169077	0.166502	-1.01547	0.309884	0.753594
ENSG00000003756.16	2571.28	-0.11205	0.146273	-0.766031	0.443658	0.835934
ENSG00000003987.13	45.9742	-0.412556	0.304797	-1.35354	0.175882	0.626439
ENSG00000003989.17	221.924	-0.10765	0.157607	-0.683032	0.494586	0.861731
ENSG00000004059.10	1892.38	-0.0270758	0.111271	-0.243333	0.807747	0.958419
ENSG00000004139.13	1295.13	-0.065742	0.162171	-0.405388	0.685192	0.929789
ENSG00000004142.11	1931.7	0.0845752	0.076242	1.1093	0.267301	0.721618
ENSG00000004399.12	1276.05	0.693259	0.294689	2.35251	0.0186472	0.236998
ENSG00000004455.16	2034.38	0.0514542	0.0567132	0.90727	0.364264	0.791315
ENSG00000004468.12	2.00435	-1.97618	1.20632	-1.63818	0.101384	NA
ENSG00000004478.7	2275.26	0.115412	0.179405	0.643305	0.520026	0.874573
ENSG00000004487.16	7667.05	0.0152612	0.0936544	0.162952	0.870556	0.974499
ENSG00000004534.14	1906.7	-0.231378	0.0813166	-2.8454	0.00443556	0.105419
ENSG00000004660.14	103.033	-0.292281	0.164529	-1.77647	0.0756557	0.455735
ENSG00000004700.15	1014.42	0.178607	0.159982	1.11642	0.264242	0.719634
ENSG00000004766.15	446.325	0.2342	0.138658	1.68905	0.0912101	0.493
ENSG00000004776.12	6.40347	-0.553165	0.568717	-0.972654	0.330726	0.768915
ENSG00000004777.18	467.476	-0.492855	0.327894	-1.50309	0.132815	0.563607
ENSG00000004779.9	752.402	0.352785	0.14585	2.41883	0.0155707	0.218012
ENSG00000004799.7	41.6889	0.665538	0.480995	1.38367	0.16646	0.613543
ENSG00000004809.13	18.1477	0.318058	0.379286	0.838572	0.401709	0.813642
ENSG00000004838.13	25.1293	-0.666866	0.432585	-1.54158	0.123175	0.549137
ENSG00000004846.16	1.10537	0.581799	1.64884	0.352854	0.724198	NA
ENSG00000004848.7	4.33783	0.435218	0.9869	0.440995	0.659217	0.921785
ENSG00000004864.13	2063.89	0.150616	0.111624	1.34931	0.177237	0.627815
ENSG00000004866.20	728.791	0.155769	0.0988929	1.57513	0.115227	0.536662
ENSG00000004897.11	2863.27	-0.0563974	0.127768	-0.441405	0.658919	0.921785
ENSG00000004939.14	0.679854	1.19224	1.84394	0.646574	0.517907	NA
ENSG00000004948.13	9.80218	0.556874	0.791727	0.703366	0.481827	0.853993
ENSG00000004961.14	419.437	-0.134992	0.113347	-1.19096	0.233668	0.686165
ENSG00000004975.11	1407.94	-0.20478	0.182066	-1.12476	0.260693	0.715431
ENSG00000005001.9	0	NA	NA	NA	NA	NA
ENSG00000005007.12	1578.6	-0.0851166	0.140628	-0.605259	0.545007	0.881791
ENSG00000005020.12	117.141	0.179528	0.323228	0.555424	0.578605	0.895615
ENSG00000005022.5	4193.8	-0.0970837	0.0936369	-1.03681	0.299824	0.747554
ENSG00000005059.15	185.802	-0.163167	0.122092	-1.33642	0.181412	0.633609
ENSG00000005073.5	0	NA	NA	NA	NA	NA
ENSG00000005075.15	862.409	-0.0110721	0.161078	-0.0687379	0.945198	0.989587
ENSG00000005100.12	1196.92	0.214807	0.0936613	2.29344	0.0218227	0.257295
ENSG00000005102.12	7.10732	-1.61336	0.644776	-2.50221	0.0123421	0.193284
ENSG00000005108.15	302.733	0.420622	0.177509	2.36958	0.0178083	0.233309
ENSG00000005156.11	2276.55	-0.0889936	0.123634	-0.719813	0.47164	0.846756
ENSG00000005175.9	1032.61	-0.0324298	0.142942	-0.226873	0.820522	0.961849
ENSG00000005187.11	32.2571	-0.164055	0.395273	-0.415044	0.67811	0.927959
ENSG00000005189.19	191.038	-0.128231	0.154223	-0.831461	0.405714	0.816604
ENSG00000005194.14	2063.43	0.189421	0.0960788	1.97152	0.0486645	0.374679
ENSG00000005206.16	318.181	-0.599516	0.31342	-1.91282	0.055771	0.397986
ENSG00000005238.19	421.827	-0.321294	0.195865	-1.64039	0.100924	0.509955
ENSG00000005243.9	31.3285	0.0706047	0.357958	0.197243	0.843637	0.967525
ENSG00000005249.12	555.747	-0.0284039	0.122217	-0.232406	0.816223	0.960871
ENSG00000005302.17	765.084	-0.300757	0.0979341	-3.07102	0.00213331	0.0667614
ENSG00000005339.14	3032.94	0.153255	0.173582	0.882894	0.377293	0.800729
ENSG00000005379.15	208.527	-0.490059	0.28942	-1.69325	0.0904084	0.491629
ENSG00000005381.7	0	NA	NA	NA	NA	NA
ENSG00000005421.8	0.766847	-0.692412	2.24761	-0.308066	0.758032	NA
ENSG00000005436.13	411.653	0.0855387	0.14593	0.586164	0.557765	0.886971
ENSG00000005448.16	732.931	-0.302423	0.123436	-2.45004	0.0142839	0.209173
ENSG00000005469.11	198.787	0.0888037	0.340327	0.260936	0.794142	0.956519
ENSG00000005471.16	49.1981	-0.28872	0.42036	-0.68684	0.492184	0.859976
ENSG00000005483.20	3056.33	-0.0125841	0.180808	-0.0695991	0.944513	0.98958
ENSG00000005486.16	1379.93	-0.261915	0.135026	-1.93975	0.0524105	0.388003
ENSG00000005513.9	82.4971	0.284134	0.256197	1.10905	0.26741	0.721618
ENSG00000005700.14	1454.85	0.237993	0.120888	1.9687	0.0489871	0.375517
ENSG00000005801.16	922.024	0.0424865	0.106711	0.398147	0.690522	0.931105
ENSG00000005810.17	1613.42	0.0962797	0.150824	0.638356	0.523242	0.875677
ENSG00000005812.10	582.617	-0.143145	0.147589	-0.969888	0.332102	0.769547
ENSG00000005844.17	3.85553	4.08792	1.718	2.37946	0.0173381	0.22961
ENSG00000005882.11	501.289	-0.303468	0.186775	-1.62478	0.10421	0.514997
ENSG00000005884.17	207.882	0.40633	0.398542	1.01954	0.307947	0.753448
ENSG00000005889.15	868.064	-0.0769906	0.21906	-0.351458	0.725245	0.940424
ENSG00000005893.15	1574.75	0.219281	0.104663	2.09511	0.0361613	0.327309
ENSG00000005961.17	33.5304	-1.05105	0.386704	-2.71797	0.00656837	0.13411
ENSG00000005981.12	7.44435	-0.997455	0.930798	-1.07161	0.283894	0.735263
ENSG00000006007.11	1698.59	0.190264	0.127222	1.49553	0.134775	0.566451
ENSG00000006015.17	119.745	-0.463786	0.350565	-1.32297	0.185846	0.638377
ENSG00000006016.10	18.0035	-0.339999	0.528018	-0.643916	0.51963	0.874381
ENSG00000006025.11	90.7791	-0.574497	0.313652	-1.83164	0.0670055	0.430752
ENSG00000006042.11	2520.72	0.0138003	0.149633	0.0922281	0.926517	0.985171
ENSG00000006047.12	30.4678	0.260812	0.517929	0.503566	0.614566	0.90863
ENSG00000006059.3	0	NA	NA	NA	NA	NA
ENSG00000006062.14	170.612	-0.347355	0.247704	-1.4023	0.160826	0.604604
ENSG00000006071.13	12.757	0.233207	0.764817	0.304918	0.760428	0.947036
ENSG00000006116.3	0.0592037	-0.89209	3.59864	-0.247896	0.804214	NA
ENSG00000006118.14	1195.82	-0.443261	0.305777	-1.44962	0.147164	0.586497
ENSG00000006125.17	8749.71	0.198984	0.0735747	2.70452	0.00684027	0.136978
ENSG00000006128.11	5.48505	0.160431	0.827222	0.19394	0.846223	0.967563
ENSG00000006194.9	618.491	-0.133968	0.1317	-1.01722	0.309048	0.753594
ENSG00000006210.6	368.478	0.150662	0.206799	0.728543	0.466281	0.844841
ENSG00000006282.20	253.317	-0.308774	0.333603	-0.925571	0.354669	0.784564
ENSG00000006283.17	117.317	-0.0794151	0.275114	-0.288663	0.772839	0.950085
ENSG00000006327.13	160.955	0.765555	0.494364	1.54856	0.121486	0.545738
ENSG00000006377.10	0.523161	2.02704	2.7707	0.7316	0.464413	NA
ENSG00000006432.15	536.375	0.119298	0.147545	0.808555	0.418771	0.823812
ENSG00000006451.7	1273.39	0.242292	0.0896775	2.70181	0.00689625	0.137503
ENSG00000006453.13	62.1942	-0.382201	0.249341	-1.53284	0.125314	0.551936
ENSG00000006459.10	390.575	-0.00755525	0.270166	-0.0279652	0.97769	0.99576
ENSG00000006468.13	1003.89	-0.219201	0.134423	-1.63069	0.102957	0.514061
ENSG00000006530.15	827.251	-0.0376876	0.116627	-0.323147	0.746584	0.944212
ENSG00000006534.15	39.4612	0.0116682	0.415033	0.0281138	0.977571	0.99576
ENSG00000006555.10	1.70697	0.738372	1.38937	0.531444	0.595111	NA
ENSG00000006576.16	539.785	0.111951	0.228575	0.489779	0.62429	0.912785
ENSG00000006606.8	0	NA	NA	NA	NA	NA
ENSG00000006607.13	889.815	-0.0157416	0.134556	-0.11699	0.906868	0.983098
ENSG00000006611.15	0.0863148	0.390279	3.59864	0.108452	0.913637	NA
ENSG00000006625.17	1099.06	0.105343	0.0727749	1.44752	0.147751	0.587639
ENSG00000006634.7	1130.94	0.098487	0.142195	0.692621	0.488548	0.857754
ENSG00000006638.11	1.68222	-1.09715	1.06521	-1.02998	0.30302	NA
ENSG00000006652.13	1009.52	-0.033763	0.283441	-0.119118	0.905182	0.983098
ENSG00000006659.12	0.708387	0.0295274	1.81538	0.0162651	0.987023	NA
ENSG00000006695.10	298.385	0.00934256	0.125886	0.0742144	0.94084	0.989027
ENSG00000006704.10	737.112	-0.146076	0.209682	-0.696655	0.486018	0.856917
ENSG00000006712.14	1470.22	-0.0123759	0.0805206	-0.153699	0.877847	0.975909
ENSG00000006715.15	1334.3	-0.0236048	0.139975	-0.168636	0.866083	0.972758
ENSG00000006740.16	146.904	-0.344713	0.229343	-1.50305	0.132827	0.563607
ENSG00000006744.18	1481.13	0.130289	0.155095	0.840058	0.400876	0.813564
ENSG00000006747.14	12.5246	0.817797	0.6448	1.2683	0.204692	0.658664
ENSG00000006756.15	193.185	-0.00880473	0.298582	-0.0294885	0.976475	0.99551
ENSG00000006757.11	239.471	-0.431095	0.286835	-1.50294	0.132855	0.563607
ENSG00000006788.13	0	NA	NA	NA	NA	NA
ENSG00000006831.9	2112.96	0.0888873	0.0889118	0.999725	0.317444	0.75784
ENSG00000006837.11	62.8941	-0.242871	0.288489	-0.841872	0.399859	0.812852
ENSG00000007001.12	1.18167	-0.974556	1.4203	-0.68616	0.492612	NA
ENSG00000007038.10	0	NA	NA	NA	NA	NA
ENSG00000007047.14	727.373	0.175225	0.126217	1.38828	0.165051	0.611501
ENSG00000007062.11	2478.1	-0.120985	0.194031	-0.623534	0.532934	0.878455
ENSG00000007080.10	376.923	-0.243027	0.411504	-0.590581	0.554801	0.885371
ENSG00000007129.17	11.7193	-0.00195546	0.597862	-0.00327075	0.99739	0.999373
ENSG00000007168.12	5453.54	0.201072	0.0983514	2.04443	0.0409112	0.345505
ENSG00000007171.17	22.1077	-1.11535	0.281672	-3.95976	7.50263e-05	0.00658078
ENSG00000007174.17	25.2254	-0.575693	0.430642	-1.33683	0.18128	0.633551
ENSG00000007202.14	5636.36	0.239068	0.0855478	2.79456	0.00519707	0.118203
ENSG00000007216.14	0.0806885	0.390279	3.59864	0.108452	0.913637	NA
ENSG00000007237.18	62.5393	0.449799	0.513271	0.876338	0.380846	0.801876
ENSG00000007255.10	81.1992	-0.562683	0.394543	-1.42616	0.153821	0.595201
ENSG00000007264.14	1.37619	-0.196426	1.22899	-0.159828	0.873017	NA
ENSG00000007306.14	0.0806885	0.390279	3.59864	0.108452	0.913637	NA
ENSG00000007312.12	0.792174	-0.149108	1.94624	-0.0766132	0.938931	NA
ENSG00000007314.12	3.11242	-0.0177619	1.32313	-0.0134242	0.989289	0.997757
ENSG00000007341.18	198.538	-0.12945	0.144179	-0.897839	0.369271	0.795655
ENSG00000007350.16	51.1278	-1.17037	0.309087	-3.78654	0.000152761	0.0113182
ENSG00000007372.22	1367.29	-0.617956	0.553823	-1.1158	0.264508	0.719634
ENSG00000007376.7	181.335	-0.198401	0.428892	-0.462589	0.643659	0.91806
ENSG00000007384.15	224.777	-0.0369534	0.258268	-0.143081	0.886226	0.977647
ENSG00000007392.16	1114.07	-0.206624	0.0748115	-2.76192	0.00574624	0.124332
ENSG00000007402.11	435.211	-0.342462	0.20703	-1.65417	0.0980934	0.505901
ENSG00000007516.13	124.638	-0.318736	0.41665	-0.764997	0.444273	0.835934
ENSG00000007520.3	374.41	-0.0459563	0.348608	-0.131828	0.89512	0.979783
ENSG00000007541.16	386.473	-0.430567	0.2736	-1.57371	0.115554	0.536662
ENSG00000007545.15	954.18	-0.0589371	0.180626	-0.326293	0.744203	0.944201
ENSG00000007866.19	964.153	-0.0847908	0.175793	-0.482333	0.62957	0.914392
ENSG00000007908.15	0.144041	0.710874	3.59864	0.19754	0.843405	NA
ENSG00000007923.15	1499.7	0.0149215	0.0864999	0.172503	0.863042	0.971582
ENSG00000007933.12	0.705413	-1.31341	1.60666	-0.817482	0.413653	NA
ENSG00000007944.14	78.7847	-0.518391	0.213598	-2.42695	0.0152264	0.215506
ENSG00000007952.17	6.88059	0.74051	0.698934	1.05949	0.289379	0.739486
ENSG00000007968.6	899.974	0.132462	0.212126	0.62445	0.532332	0.878455
ENSG00000008018.8	3627.9	0.0151088	0.147438	0.102476	0.918379	0.983654
ENSG00000008056.13	52.9955	0.0232679	0.275321	0.084512	0.932649	0.987307
ENSG00000008083.13	2163.37	0.135814	0.144342	0.940912	0.34675	0.77913
ENSG00000008086.11	175.884	0.0612185	0.244099	0.250794	0.801974	0.957218
ENSG00000008118.9	52.1865	-1.13434	0.269567	-4.20801	2.57627e-05	0.00292976
ENSG00000008128.22	208.597	-0.298012	0.231944	-1.28484	0.198847	0.653029
ENSG00000008130.15	1009.24	-0.141054	0.172315	-0.818587	0.413022	0.821153
ENSG00000008196.12	1354.05	0.299432	0.342242	0.874912	0.381622	0.802206
ENSG00000008197.4	0.535507	-0.878471	2.20292	-0.398776	0.690058	NA
ENSG00000008226.19	24.9542	-0.0149418	0.408328	-0.0365926	0.97081	0.994968
ENSG00000008256.15	554.51	0.0822823	0.168463	0.488431	0.625245	0.912785
ENSG00000008277.14	392.298	-0.103979	0.146057	-0.711906	0.476523	0.851235
ENSG00000008282.8	1054.93	0.152591	0.135718	1.12432	0.260876	0.71557
ENSG00000008283.15	225.61	-0.297712	0.190013	-1.5668	0.117162	0.538972
ENSG00000008294.20	4869.33	0.170588	0.169737	1.00502	0.314889	0.756125
ENSG00000008300.16	1082.38	0.0799886	0.309183	0.25871	0.795859	0.95673
ENSG00000008311.14	1185.98	-0.292913	0.131966	-2.21961	0.0264455	0.283283
ENSG00000008323.15	45.8355	0.390807	0.381767	1.02368	0.305987	0.751332
ENSG00000008324.11	293.459	0.156401	0.144613	1.08151	0.27947	0.732647
ENSG00000008382.15	343.384	-0.339116	0.259532	-1.30664	0.191333	0.644466
ENSG00000008394.12	3534.53	-0.360825	0.150604	-2.39585	0.0165817	0.225548
ENSG00000008405.11	766.122	0.149007	0.113008	1.31855	0.18732	0.640667
ENSG00000008438.4	0.543339	-1.04123	1.92322	-0.541399	0.588233	NA
ENSG00000008441.16	3.06383	-1.59903	0.97403	-1.64167	0.100659	0.508918
ENSG00000008513.14	171.286	-0.303007	0.206547	-1.46701	0.142372	0.578
ENSG00000008516.16	18.5504	-0.853612	0.55426	-1.54009	0.123538	0.549413
ENSG00000008517.16	3.65536	-0.0876995	1.27518	-0.0687742	0.945169	0.989587
ENSG00000008710.19	404.698	-0.0519782	0.258034	-0.201439	0.840355	0.967456
ENSG00000008735.13	543.835	0.511936	0.286598	1.78625	0.0740583	0.452002
ENSG00000008838.19	2211.75	0.0201478	0.113622	0.177323	0.859255	0.970719
ENSG00000008853.16	878.454	0.100417	0.187187	0.536453	0.591646	0.900984
ENSG00000008869.11	705.048	0.259439	0.156956	1.65295	0.0983419	0.506542
ENSG00000008952.16	1815.39	0.0553302	0.0953294	0.580411	0.561637	0.888618
ENSG00000008988.9	10817.6	0.410204	0.128137	3.20129	0.00136815	0.0493747
ENSG00000009307.15	18244	0.152876	0.0638568	2.39405	0.0166635	0.225702
ENSG00000009335.17	1712.89	0.056717	0.114539	0.495178	0.620475	0.911627
ENSG00000009413.15	920.762	0.100071	0.14513	0.689528	0.490491	0.858671
ENSG00000009694.13	64.9386	-0.58589	0.496432	-1.1802	0.237921	0.690464
ENSG00000009709.11	106.681	-1.00821	0.868576	-1.16077	0.245737	0.700098
ENSG00000009724.16	46.1008	0.0435865	0.268973	0.162048	0.871268	0.974634
ENSG00000009765.14	1.67651	-0.128843	1.06938	-0.120483	0.9041	NA
ENSG00000009780.15	177.552	-0.0118185	0.167932	-0.0703768	0.943894	0.98958
ENSG00000009790.14	1.99861	0.141889	1.37172	0.103439	0.917614	NA
ENSG00000009830.11	1056.72	-0.113847	0.157371	-0.723429	0.469417	0.8459
ENSG00000009844.15	1569.1	0.178172	0.0894626	1.99158	0.046417	0.366119
ENSG00000009950.15	4.58339	-0.165446	0.794155	-0.20833	0.834971	0.965116
ENSG00000009954.10	5889.58	0.125242	0.068187	1.83674	0.0662488	0.429651
ENSG00000010017.12	1245.57	-0.0110947	0.0965473	-0.114914	0.908513	0.983167
ENSG00000010030.13	16.6368	0.570338	0.362392	1.57381	0.11553	0.536662
ENSG00000010072.15	302.089	0.00421712	0.159475	0.0264438	0.978903	0.995909
ENSG00000010165.19	879.825	0.0858843	0.172506	0.497864	0.61858	0.910551
ENSG00000010219.13	298.564	0.185537	0.157123	1.18084	0.237666	0.690263
ENSG00000010244.18	5502.22	0.00992468	0.0894316	0.110975	0.911636	0.983216
ENSG00000010256.10	4072.35	-0.00471084	0.0817147	-0.0576499	0.954028	0.992115
ENSG00000010270.13	1325.78	0.290485	0.123071	2.3603	0.0182602	0.234825
ENSG00000010278.13	40.3995	-0.511733	0.246757	-2.07383	0.0380947	0.335433
ENSG00000010282.14	0.0766554	0.390279	3.59864	0.108452	0.913637	NA
ENSG00000010292.12	8214.23	-0.045237	0.0954007	-0.474179	0.635372	0.915507
ENSG00000010295.19	246.531	-0.147072	0.201068	-0.731456	0.464501	0.843641
ENSG00000010310.8	9.95611	-0.976648	0.427457	-2.28479	0.0223254	0.259931
ENSG00000010318.20	54.7029	-0.562333	0.275943	-2.03786	0.0415639	0.346987
ENSG00000010319.6	7.74321	-0.7387	0.811966	-0.909768	0.362945	0.790445
ENSG00000010322.15	2233.41	-0.127839	0.130654	-0.978452	0.327851	0.766252
ENSG00000010327.10	0.866821	-1.27058	1.9446	-0.653387	0.513507	NA
ENSG00000010361.13	341.82	-0.177486	0.136768	-1.29772	0.194384	0.64813
ENSG00000010379.15	1.03876	-2.00789	1.65769	-1.21126	0.225796	NA
ENSG00000010404.17	1720.72	0.134779	0.15478	0.870779	0.383875	0.803832
ENSG00000010438.16	0.405327	-1.13748	2.87596	-0.395511	0.692466	NA
ENSG00000010539.11	402.846	-0.0136637	0.127313	-0.107324	0.914532	0.983345
ENSG00000010610.9	40.5798	-0.931474	0.491581	-1.89486	0.0581116	0.405372
ENSG00000010626.14	35.9491	-0.123372	0.249843	-0.4938	0.621448	0.911958
ENSG00000010671.15	3.22754	2.62356	1.20538	2.17655	0.0295143	0.298388
ENSG00000010704.18	32.8642	-0.139638	0.486744	-0.286882	0.774203	0.950503
ENSG00000010803.16	1121.51	-0.0669686	0.132244	-0.5064	0.612576	0.908196
ENSG00000010810.17	4938.73	-0.072701	0.164302	-0.442485	0.658139	0.921635
ENSG00000010818.9	167.622	0.136567	0.230707	0.591949	0.553885	0.885232
ENSG00000010932.16	1.88528	-1.6833	1.44271	-1.16676	0.243307	NA
ENSG00000011007.12	1636.46	0.0104232	0.0946005	0.110181	0.912266	0.983345
ENSG00000011009.10	1164.93	-0.173496	0.229304	-0.756622	0.449276	0.837544
ENSG00000011021.21	893.103	-0.0707232	0.115758	-0.610958	0.541227	0.880266
ENSG00000011028.13	1096.85	-0.487926	0.293668	-1.66149	0.0966152	0.503274
ENSG00000011052.21	884.887	-0.454501	0.277168	-1.6398	0.101046	0.509959
ENSG00000011083.8	0.0775728	-0.89209	3.59864	-0.247896	0.804214	NA
ENSG00000011105.12	814.819	-0.0663073	0.127557	-0.519824	0.603186	0.90525
ENSG00000011114.14	838.343	0.0564035	0.108722	0.518786	0.60391	0.905518
ENSG00000011132.11	88.3672	-0.211459	0.234305	-0.902494	0.366794	0.793605
ENSG00000011143.16	502.849	-0.0859688	0.141029	-0.60958	0.54214	0.880524
ENSG00000011198.8	293.372	-0.0928032	0.170251	-0.545097	0.585687	0.898442
ENSG00000011201.11	579.475	0.225032	0.315126	0.714102	0.475164	0.849795
ENSG00000011243.17	1156	-0.196887	0.133886	-1.47056	0.141411	0.577213
ENSG00000011258.15	1977.63	0.0687682	0.183051	0.375678	0.707156	0.936555
ENSG00000011260.13	1024.17	0.382928	0.171727	2.22986	0.0257565	0.279688
ENSG00000011275.18	1281.42	0.166017	0.0822562	2.01829	0.0435614	0.354271
ENSG00000011295.15	1116.35	0.158057	0.133331	1.18545	0.235841	0.687842
ENSG00000011304.19	7444.98	-0.0751462	0.120852	-0.621802	0.534072	0.878455
ENSG00000011332.19	259.034	0.272514	0.259458	1.05032	0.29357	0.742465
ENSG00000011347.9	61.3122	0.112564	0.465835	0.241639	0.80906	0.958842
ENSG00000011376.10	1085.82	0.0364504	0.100646	0.362166	0.717228	0.938649
ENSG00000011405.13	2242.94	0.299917	0.148906	2.01413	0.0439959	0.356635
ENSG00000011422.11	112.373	0.139294	0.241419	0.57698	0.563953	0.889673
ENSG00000011426.10	2927.24	0.0396255	0.196505	0.201652	0.840189	0.967456
ENSG00000011451.18	1345.43	-0.233812	0.362172	-0.645584	0.518549	0.87399
ENSG00000011454.16	2208.31	0.0330719	0.145404	0.227449	0.820075	0.961778
ENSG00000011465.16	123.265	-1.6638	1.103	-1.50843	0.131444	0.562264
ENSG00000011478.11	204.582	-0.144689	0.221486	-0.653267	0.513584	0.871938
ENSG00000011485.14	1571.97	-0.166135	0.126446	-1.31388	0.188887	0.64143
ENSG00000011523.13	1258.52	-0.0691955	0.176677	-0.391651	0.695316	0.932463
ENSG00000011566.14	1443.97	0.189258	0.229096	0.826105	0.408745	0.818548
ENSG00000011590.13	3.63352	0.125795	1.39656	0.0900745	0.928228	0.985324
ENSG00000011600.11	0	NA	NA	NA	NA	NA
ENSG00000011638.10	361.113	-0.0746218	0.121783	-0.612745	0.540045	0.880266
ENSG00000011677.12	17.2146	-1.92857	0.745306	-2.58763	0.009664	0.168391
ENSG00000012048.21	1860.16	0.0790107	0.122523	0.644864	0.519015	0.874112
ENSG00000012061.15	1592.27	-0.284743	0.160949	-1.76914	0.0768699	0.458114
ENSG00000012124.16	0.218914	-1.57566	3.56166	-0.442395	0.658203	NA
ENSG00000012171.19	14.5871	-0.15542	0.533887	-0.29111	0.770967	0.949391
ENSG00000012174.11	578.272	0.236859	0.116991	2.02459	0.042909	0.351986
ENSG00000012211.12	17.0216	-0.20592	0.412243	-0.49951	0.61742	0.910506
ENSG00000012223.12	0	NA	NA	NA	NA	NA
ENSG00000012232.8	5290.06	0.208995	0.093969	2.22409	0.0261426	0.281736
ENSG00000012504.13	0.0714116	0.390279	3.59864	0.108452	0.913637	NA
ENSG00000012660.13	4551.54	0.260308	0.107309	2.42577	0.0152761	0.215896
ENSG00000012779.10	0.497186	-3.38391	2.45664	-1.37745	0.168373	NA
ENSG00000012817.15	387.772	6.68378	2.01436	3.31806	0.000906438	0.0373011
ENSG00000012822.15	608.109	-0.157112	0.214436	-0.732673	0.463758	0.843353
ENSG00000012963.14	2048.28	0.163936	0.0813665	2.01478	0.0439273	0.356245
ENSG00000012983.11	1263.94	0.170403	0.130788	1.3029	0.192609	0.645861
ENSG00000013016.15	327.554	-0.146696	0.171798	-0.853883	0.39317	0.808671
ENSG00000013275.7	1991.03	-0.139922	0.11952	-1.1707	0.24172	0.694208
ENSG00000013288.8	320.026	-0.147694	0.191667	-0.770577	0.440958	0.835041
ENSG00000013293.5	10.6247	0.113542	0.865641	0.131165	0.895644	0.979799
ENSG00000013297.11	15.4305	-0.240525	0.46028	-0.522562	0.601279	0.904387
ENSG00000013306.15	942.516	-0.0111262	0.24245	-0.0458908	0.963397	0.993528
ENSG00000013364.18	34.8467	0.15191	0.528585	0.28739	0.773814	0.950323
ENSG00000013374.16	1078.96	0.0639197	0.110046	0.580843	0.561346	0.888618
ENSG00000013375.15	1260.13	0.13924	0.154795	0.899517	0.368377	0.795112
ENSG00000013392.7	197.746	-0.0164953	0.1248	-0.132173	0.894847	0.979774
ENSG00000013441.15	911.184	-0.514805	0.186348	-2.7626	0.00573433	0.124212
ENSG00000013503.9	589.025	-0.120909	0.116956	-1.0338	0.301229	0.74848
ENSG00000013523.9	777.362	-0.223007	0.136448	-1.63437	0.102181	0.512216
ENSG00000013561.17	645.421	0.336588	0.132686	2.53673	0.0111892	0.182537
ENSG00000013563.13	193.643	-0.13933	0.242981	-0.57342	0.566361	0.890481
ENSG00000013573.16	1118.26	-0.234005	0.17751	-1.31826	0.187415	0.640881
ENSG00000013583.8	482.446	-0.151647	0.148196	-1.02329	0.306171	0.751501
ENSG00000013588.7	7.85242	0.0846482	0.922679	0.0917418	0.926903	0.985171
ENSG00000013619.13	114.977	-0.0807373	0.253647	-0.318305	0.750253	0.945376
ENSG00000013725.14	4.28051	0.228834	0.910329	0.251375	0.801524	0.957129
ENSG00000013810.18	3262.86	-0.376425	0.0951962	-3.95421	7.67891e-05	0.00661671
ENSG00000014123.9	723.494	0.195503	0.121126	1.61405	0.106516	0.520103
ENSG00000014138.8	1425.77	0.0214821	0.130611	0.164473	0.869359	0.973776
ENSG00000014164.6	290.981	-0.527715	0.334336	-1.5784	0.114474	0.536062
ENSG00000014216.15	1190.56	-0.230525	0.25666	-0.898174	0.369093	0.79562
ENSG00000014257.15	1.02013	0.142699	1.41562	0.100803	0.919707	NA
ENSG00000014641.17	3744.51	0.178583	0.0987999	1.80753	0.0706804	0.440855
ENSG00000014824.13	2302.03	0.162806	0.131621	1.23693	0.216113	0.668857
ENSG00000014914.20	77.9598	-0.356082	0.357417	-0.996263	0.319122	0.758759
ENSG00000014919.12	965.508	0.157021	0.146468	1.07205	0.283697	0.734981
ENSG00000015133.18	779.919	-0.0841019	0.192241	-0.437483	0.661761	0.922901
ENSG00000015153.14	299.22	-0.0626339	0.17963	-0.348684	0.727327	0.940441
ENSG00000015171.19	1536.34	0.181726	0.168791	1.07663	0.281644	0.73384
ENSG00000015285.10	8.00213	0.652573	0.631702	1.03304	0.301585	0.748606
ENSG00000015413.9	0.739617	-1.06695	1.61945	-0.658837	0.510001	NA
ENSG00000015475.18	232.585	0.120504	0.266991	0.45134	0.651744	0.91911
ENSG00000015479.18	17518.3	0.083058	0.128343	0.647154	0.517532	0.873272
ENSG00000015520.14	1.24494	1.49262	1.54865	0.963816	0.335138	NA
ENSG00000015532.9	294.548	-0.26352	0.253732	-1.03858	0.299001	0.747158
ENSG00000015568.12	53.7493	0.322715	0.428507	0.753115	0.451381	0.839206
ENSG00000015592.16	48.4305	-0.29569	0.533366	-0.554385	0.579316	0.895615
ENSG00000015676.17	1484.37	0.00454601	0.116179	0.0391292	0.968787	0.994776
ENSG00000016082.14	0.25528	-1.66126	3.54479	-0.468647	0.639322	NA
ENSG00000016391.10	186.427	-0.314684	0.191464	-1.64357	0.100265	0.508604
ENSG00000016402.13	0.369266	0.0677026	2.4113	0.0280772	0.977601	NA
ENSG00000016490.15	0	NA	NA	NA	NA	NA
ENSG00000016602.9	0.222936	1.03147	3.59864	0.286627	0.774398	NA
ENSG00000016864.18	1433.03	0.069972	0.0915309	0.764462	0.444592	0.835934
ENSG00000017260.19	2130.59	0.248053	0.106038	2.33928	0.0193209	0.241018
ENSG00000017427.16	0	NA	NA	NA	NA	NA
ENSG00000017483.14	5.28666	-1.38908	0.813414	-1.70772	0.0876884	0.484583
ENSG00000017797.12	1533.2	0.153427	0.0872626	1.75822	0.0787093	0.462753
ENSG00000018189.12	1906.35	-0.0444586	0.126082	-0.352617	0.724375	0.939973
ENSG00000018236.14	17.8538	0.276047	0.340991	0.809543	0.418203	0.823689
ENSG00000018280.16	5.35825	0.614566	1.23335	0.49829	0.618279	0.910551
ENSG00000018408.14	1604.39	0.375687	0.177621	2.11511	0.0344209	0.320301
ENSG00000018510.14	1547.84	0.315388	0.153197	2.05871	0.039522	0.341001
ENSG00000018607.6	0.541291	0.917125	2.06048	0.445104	0.656245	NA
ENSG00000018610.14	422.773	-0.221722	0.101651	-2.18121	0.0291681	0.296472
ENSG00000018625.14	870.132	-1.20615	0.370289	-3.25732	0.00112468	0.0431141
ENSG00000018699.11	505.412	0.174466	0.146811	1.18837	0.234689	0.686997
ENSG00000018869.16	98.135	-0.140098	0.185163	-0.75662	0.449277	0.837544
ENSG00000019102.11	27.7929	0.0831056	0.332576	0.249885	0.802676	0.957304
ENSG00000019144.18	2044.04	-0.00109834	0.176619	-0.00621866	0.995038	0.999112
ENSG00000019169.10	0.273587	-1.55139	2.93198	-0.529127	0.596717	NA
ENSG00000019186.9	0.95708	-1.17392	1.84004	-0.637986	0.523483	NA
ENSG00000019485.13	298.495	0.121269	0.14089	0.860735	0.389384	0.807141
ENSG00000019505.7	58.2524	-0.460304	0.462255	-0.99578	0.319357	0.75913
ENSG00000019549.10	83.1693	-0.317461	0.40241	-0.7889	0.43017	0.829231
ENSG00000019582.14	33.5778	-0.524857	0.371661	-1.41219	0.157893	0.600971
ENSG00000019991.16	5.23667	-0.19733	0.546103	-0.361342	0.717844	0.938697
ENSG00000019995.6	1339.09	0.20911	0.172468	1.21246	0.225337	0.679137
ENSG00000020129.15	517.927	-0.135275	0.301965	-0.447981	0.654167	0.9198
ENSG00000020181.17	17.1673	-1.87697	0.814788	-2.30363	0.0212435	0.252598
ENSG00000020219.9	0.136589	-1.64458	3.55969	-0.462002	0.64408	NA
ENSG00000020256.19	508.721	-0.0322868	0.118321	-0.272875	0.784949	0.95341
ENSG00000020426.10	329.114	0.325548	0.131979	2.46667	0.0136378	0.205354
ENSG00000020577.13	329.657	0.770026	0.316494	2.43299	0.0149749	0.214025
ENSG00000020633.18	10.7195	0.795733	0.661631	1.20269	0.229098	0.681567
ENSG00000020922.12	951.7	0.1288	0.107098	1.20264	0.229117	0.681567
ENSG00000021300.13	152.479	-0.249142	0.686547	-0.362891	0.716686	0.938649
ENSG00000021355.12	143.423	0.317059	0.33633	0.942701	0.345834	0.778889
ENSG00000021461.16	0.899511	-0.688237	1.87195	-0.367658	0.713129	NA
ENSG00000021488.12	3.32971	-0.751166	0.685283	-1.09614	0.273017	0.727375
ENSG00000021574.12	1076.47	0.314852	0.142437	2.21046	0.0270731	0.286114
ENSG00000021645.18	28.1234	-0.388516	0.628896	-0.617774	0.536724	0.87895
ENSG00000021762.19	221.083	-0.484033	0.294194	-1.64529	0.0999106	0.5086
ENSG00000021776.10	2258.48	0.0921762	0.137925	0.668306	0.503938	0.867265
ENSG00000021826.15	562.108	0.0777161	0.148287	0.524092	0.600214	0.90371
ENSG00000021852.12	0.136625	-1.64481	3.55969	-0.462064	0.644036	NA
ENSG00000022267.16	1796.7	-0.396377	0.190757	-2.07792	0.0377168	0.333753
ENSG00000022277.12	1620.3	0.0119802	0.0731398	0.163799	0.869889	0.97418
ENSG00000022355.16	1.60658	-0.187814	2.06522	-0.0909414	0.927539	NA
ENSG00000022556.15	360.236	-0.871679	1.15748	-0.753085	0.451399	0.839206
ENSG00000022567.9	299.08	0.260429	0.216949	1.20041	0.229979	0.682206
ENSG00000022840.15	2435.18	0.0114048	0.124902	0.0913105	0.927246	0.985245
ENSG00000022976.15	174.507	-0.177389	0.167426	-1.05951	0.289368	0.739486
ENSG00000023041.11	702.386	0.00986062	0.139031	0.0709238	0.943458	0.98958
ENSG00000023171.17	159.396	-0.225276	0.205604	-1.09568	0.273219	0.727395
ENSG00000023191.16	540.819	-0.211502	0.369928	-0.571739	0.567499	0.890481
ENSG00000023228.13	2431.89	0.155925	0.0907936	1.71736	0.0859136	0.480079
ENSG00000023287.12	1512.86	0.204674	0.13906	1.47183	0.141066	0.576876
ENSG00000023318.7	930.999	0.170685	0.141994	1.20206	0.22934	0.681567
ENSG00000023330.14	907.707	0.015677	0.0702259	0.223237	0.823351	0.962666
ENSG00000023445.13	4.8322	-0.827823	0.815201	-1.01548	0.309875	0.753594
ENSG00000023516.8	1674.17	0.303362	0.143759	2.11021	0.0348403	0.322573
ENSG00000023572.9	305.451	0.250722	0.274441	0.913573	0.360941	0.78862
ENSG00000023608.4	157.974	-0.00779514	0.281813	-0.0276607	0.977933	0.99576
ENSG00000023697.12	805.435	-0.0724953	0.103178	-0.702623	0.482291	0.853993
ENSG00000023734.10	4923.26	0.247256	0.126636	1.95249	0.0508801	0.382775
ENSG00000023839.10	44.4942	0.298943	0.537919	0.555739	0.578389	0.895585
ENSG00000023892.10	15.6473	-0.40121	0.379082	-1.05837	0.289886	0.739845
ENSG00000023902.13	1765.34	-0.124122	0.210961	-0.588363	0.556288	0.885714
ENSG00000023909.9	266.747	0.454434	0.260828	1.74227	0.0814608	0.469841
ENSG00000024048.10	933.628	0.13432	0.14041	0.956632	0.338753	0.774184
ENSG00000024422.11	18.2929	0.63039	0.780189	0.807997	0.419093	0.824278
ENSG00000024526.16	991.948	0.145365	0.201501	0.721412	0.470656	0.846671
ENSG00000024862.17	110.027	0.037677	0.150984	0.249542	0.802941	0.957304
ENSG00000025039.14	409.913	0.491916	0.168231	2.92406	0.00345501	0.0906159
ENSG00000025156.12	920.246	-0.00572612	0.133107	-0.0430188	0.965687	0.99422
ENSG00000025293.16	1629.65	0.213472	0.117632	1.81475	0.0695628	0.437305
ENSG00000025423.11	31.2675	-0.0492178	0.327376	-0.150341	0.880496	0.976636
ENSG00000025434.18	106.228	-0.332566	0.349255	-0.952217	0.340987	0.775547
ENSG00000025708.13	4.33943	-0.925761	0.639831	-1.44689	0.147929	0.587869
ENSG00000025770.18	1071.77	-0.0938915	0.19349	-0.485254	0.627496	0.913367
ENSG00000025772.7	1079.33	0.0591128	0.112685	0.524585	0.599872	0.903569
ENSG00000025796.13	2584.72	-0.0691005	0.198158	-0.348715	0.727303	0.940441
ENSG00000025800.13	1804.38	0.111874	0.108446	1.03161	0.302256	0.748893
ENSG00000026025.15	38045.6	0.365351	0.081739	4.46973	7.83191e-06	0.00111009
ENSG00000026036.22	49.3887	-0.88269	0.515486	-1.71235	0.0868331	0.482379
ENSG00000026103.21	158.09	-0.09486	0.267107	-0.355138	0.722486	0.939778
ENSG00000026297.15	131.694	-0.0857221	0.212042	-0.404268	0.686015	0.930094
ENSG00000026508.18	47.161	0.908978	0.476161	1.90897	0.0562657	0.39923
ENSG00000026559.13	86.0939	-0.400806	0.399645	-1.00291	0.315906	0.756874
ENSG00000026652.13	1594.14	-0.0877316	0.0929262	-0.944099	0.345119	0.778278
ENSG00000026751.16	0.458951	-0.511078	2.02937	-0.25184	0.801164	NA
ENSG00000026950.16	205.899	-0.263068	0.339454	-0.774974	0.438355	0.833891
ENSG00000027001.9	361.34	-0.00406479	0.105393	-0.0385678	0.969235	0.994946
ENSG00000027075.14	8.40826	0.171863	0.540467	0.317991	0.750492	0.945376
ENSG00000027644.4	0.211878	-0.251923	3.25185	-0.0774706	0.938249	NA
ENSG00000027697.14	578.028	0.0679323	0.142545	0.476567	0.63367	0.915181
ENSG00000027847.13	271.894	0.0387017	0.255561	0.151438	0.87963	0.976368
ENSG00000027869.11	1.03814	-0.954506	1.36095	-0.701353	0.483083	NA
ENSG00000028116.16	192.635	-0.0123059	0.149715	-0.0821959	0.934491	0.987652
ENSG00000028137.18	137.126	0.362691	0.422614	0.858209	0.390777	0.807565
ENSG00000028203.17	2237.91	-0.0609942	0.115521	-0.52799	0.597506	0.90251
ENSG00000028277.21	152.656	-0.286818	0.533442	-0.537674	0.590802	0.900638
ENSG00000028310.17	1093.17	-0.101032	0.110478	-0.914502	0.360453	0.788361
ENSG00000028528.14	2365.45	-0.0831789	0.0584807	-1.42233	0.15493	0.59711
ENSG00000028839.9	680.366	-0.0236728	0.128785	-0.183816	0.854158	0.969747
ENSG00000029153.14	307.011	0.440207	0.202345	2.17552	0.0295911	0.298659
ENSG00000029363.16	6897.95	-0.00736337	0.101779	-0.0723469	0.942326	0.98926
ENSG00000029364.11	1654.22	0.181588	0.0898558	2.02089	0.0432914	0.353562
ENSG00000029534.20	66.09	-0.254681	0.288187	-0.883738	0.376838	0.800635
ENSG00000029559.6	0.0592037	-0.89209	3.59864	-0.247896	0.804214	NA
ENSG00000029639.10	156.713	0.313527	0.213561	1.46809	0.14208	0.577705
ENSG00000029725.16	2500.71	0.225583	0.135974	1.65902	0.0971125	0.504387
ENSG00000029993.14	5115.88	-0.200767	0.118495	-1.69431	0.0902073	0.491355
ENSG00000030066.13	3532.43	0.149874	0.117583	1.27463	0.202441	0.656243
ENSG00000030110.12	571.227	-0.0436505	0.134003	-0.325743	0.744619	0.944201
ENSG00000030304.13	1.33341	1.5887	1.53851	1.03263	0.301779	NA
ENSG00000030419.16	339.341	0.18569	0.297594	0.623972	0.532646	0.878455
ENSG00000030582.17	1296.22	0.045036	0.230703	0.195212	0.845227	0.967525
ENSG00000031003.10	1405.16	-0.00970784	0.18334	-0.0529498	0.957772	0.992478
ENSG00000031081.10	120.454	0.0129828	0.351134	0.0369738	0.970506	0.994968
ENSG00000031691.6	369.817	0.448673	0.174816	2.56654	0.0102718	0.174862
ENSG00000031698.12	3151.7	0.0974627	0.0909073	1.07211	0.28367	0.734981
ENSG00000031823.14	1371.51	-0.168785	0.132651	-1.2724	0.20323	0.656721
ENSG00000032219.18	724.967	0.0689655	0.147904	0.466287	0.64101	0.917471
ENSG00000032389.12	612.724	0.0297362	0.107423	0.276815	0.781922	0.952744
ENSG00000032444.16	433.149	-0.278394	0.299982	-0.928037	0.353388	0.783721
ENSG00000032742.17	370.983	-0.15411	0.119333	-1.29142	0.196557	0.650497
ENSG00000033011.11	405.502	-0.189543	0.152988	-1.23894	0.215369	0.66835
ENSG00000033030.13	710.468	-0.0145801	0.114523	-0.127311	0.898694	0.980886
ENSG00000033050.8	1417.02	0.00154929	0.130134	0.0119054	0.990501	0.998304
ENSG00000033100.16	668.736	0.167162	0.140576	1.18912	0.234391	0.686844
ENSG00000033122.18	28.7488	1.07062	0.427167	2.50632	0.0121994	0.191817
ENSG00000033170.16	1272.57	-0.0198129	0.162064	-0.122254	0.902698	0.982077
ENSG00000033178.12	1416.54	-0.0126552	0.153478	-0.082456	0.934284	0.987652
ENSG00000033327.12	585.091	0.153926	0.153826	1.00065	0.316995	0.757672
ENSG00000033627.16	1329.14	0.204065	0.118764	1.71824	0.0857535	0.480062
ENSG00000033800.13	1663.62	-0.212963	0.142151	-1.49815	0.134095	0.566013
ENSG00000033867.16	1104.05	0.0203888	0.150164	0.135777	0.891998	0.978718
ENSG00000034053.14	899.013	-0.289588	0.228034	-1.26993	0.20411	0.657616
ENSG00000034152.18	300.587	-0.198172	0.18408	-1.07655	0.281681	0.73384
ENSG00000034239.10	18.1675	-0.529696	0.375304	-1.41138	0.158133	0.601067
ENSG00000034510.5	15583.4	0.448293	0.166227	2.69688	0.00699927	0.138125
ENSG00000034533.11	137.561	-0.0881172	0.392802	-0.22433	0.822501	0.962614
ENSG00000034677.12	508.684	0.205807	0.198674	1.0359	0.300248	0.747961
ENSG00000034693.14	202.679	0.103739	0.126344	0.821084	0.411598	0.820352
ENSG00000034713.7	1021.18	0.228447	0.0958814	2.3826	0.0171909	0.228589
ENSG00000034971.16	0	NA	NA	NA	NA	NA
ENSG00000035115.21	309.366	-0.191568	0.149778	-1.27901	0.200894	0.654818
ENSG00000035141.7	1272.9	0.247311	0.109439	2.25981	0.0238333	0.268536
ENSG00000035403.17	9486.61	0.0923575	0.196371	0.470321	0.638126	0.916059
ENSG00000035499.12	1834.82	0.0212448	0.150978	0.140715	0.888095	0.977888
ENSG00000035664.11	109.892	-0.474393	0.286751	-1.65438	0.0980511	0.505901
ENSG00000035681.7	589.583	0.175488	0.11678	1.50272	0.132911	0.563607
ENSG00000035687.9	1154.33	0.18039	0.113621	1.58764	0.112367	0.531904
ENSG00000035720.7	0.416202	1.68255	2.40668	0.699117	0.484479	NA
ENSG00000035862.12	2330.69	0.106285	0.0979015	1.08563	0.277644	0.731001
ENSG00000035928.15	3020.14	0.0015245	0.105805	0.0144086	0.988504	0.997634
ENSG00000036054.12	523.291	0.159044	0.157701	1.00851	0.313207	0.75533
ENSG00000036257.12	2575.96	0.0616721	0.0933381	0.660739	0.50878	0.869067
ENSG00000036448.9	33.235	-1.60835	0.675687	-2.38033	0.0172973	0.229225
ENSG00000036473.7	0.608276	2.17399	2.2907	0.94905	0.342595	NA
ENSG00000036530.8	110.974	0.136794	0.172158	0.794583	0.426856	0.828206
ENSG00000036549.12	1258.22	0.0357573	0.139314	0.256668	0.797435	0.95704
ENSG00000036565.14	4.90399	1.36407	0.947494	1.43966	0.149964	0.58969
ENSG00000036672.15	53.4948	0.0622126	0.328824	0.189197	0.849938	0.968476
ENSG00000036828.16	9.28339	0.101672	0.519857	0.195577	0.844942	0.967525
ENSG00000037042.8	134.59	-0.633497	0.152943	-4.14205	3.44213e-05	0.00369935
ENSG00000037241.7	518.706	0.18144	0.123372	1.47068	0.141378	0.577198
ENSG00000037280.15	213.445	-0.496958	0.264279	-1.88043	0.0600492	0.41083
ENSG00000037474.14	1563.44	0.185992	0.129159	1.44002	0.149861	0.58969
ENSG00000037637.10	821.86	-0.0310735	0.162819	-0.190847	0.848645	0.968382
ENSG00000037749.11	887.515	0.0140845	0.171933	0.0819187	0.934711	0.987652
ENSG00000037757.13	131.143	-0.669068	0.315449	-2.121	0.0339217	0.3186
ENSG00000037897.16	290.56	0.172155	0.129338	1.33105	0.183172	0.636023
ENSG00000037965.5	0	NA	NA	NA	NA	NA
ENSG00000038002.8	232.864	-0.310832	0.163515	-1.90094	0.0573092	0.403081
ENSG00000038210.12	293.526	0.256668	0.208496	1.23105	0.218306	0.671628
ENSG00000038219.12	1318.94	-0.232851	0.124822	-1.86546	0.0621165	0.417345
ENSG00000038274.16	2938.18	0.107372	0.160769	0.667865	0.50422	0.867265
ENSG00000038295.7	117.999	-0.940421	0.484247	-1.94203	0.0521335	0.387178
ENSG00000038358.14	1525.86	-0.173502	0.121249	-1.43095	0.152443	0.592578
ENSG00000038382.19	2060.29	-0.0163008	0.169775	-0.0960138	0.92351	0.984674
ENSG00000038427.15	15350.6	0.126135	0.191669	0.65809	0.51048	0.870131
ENSG00000038532.15	551.243	0.18835	0.135918	1.38577	0.165818	0.612186
ENSG00000038945.14	8.52911	-0.127919	0.824538	-0.15514	0.876711	0.975722
ENSG00000039068.18	0.891	-1.34637	1.41616	-0.950717	0.341748	NA
ENSG00000039123.15	2612.76	0.323223	0.149594	2.16067	0.0307205	0.302995
ENSG00000039139.9	22.5031	-0.444384	0.753298	-0.589918	0.555246	0.885371
ENSG00000039319.16	1373.53	0.0853798	0.13838	0.616995	0.537238	0.879309
ENSG00000039523.19	633.996	-0.0432418	0.212055	-0.203918	0.838418	0.966722
ENSG00000039537.13	0	NA	NA	NA	NA	NA
ENSG00000039560.13	3829.6	0.206617	0.143666	1.43818	0.150384	0.58969
ENSG00000039600.10	4.20613	-0.0379892	0.669292	-0.0567603	0.954736	0.992322
ENSG00000039650.11	387.305	-0.251659	0.200942	-1.2524	0.210425	0.664209
ENSG00000039987.6	3.08778	0.585497	0.888875	0.658695	0.510092	0.870131
ENSG00000040199.18	704.987	0.204388	0.115324	1.77229	0.0763457	0.456636
ENSG00000040275.16	1346.06	0.000832797	0.108895	0.00764772	0.993898	0.998744
ENSG00000040341.17	1710.49	0.103251	0.0961776	1.07354	0.283028	0.734611
ENSG00000040487.12	248.557	-0.162099	0.210155	-0.771328	0.440513	0.834736
ENSG00000040531.14	380.798	0.0370042	0.159443	0.232084	0.816473	0.960871
ENSG00000040608.13	92.3109	-0.284596	0.577609	-0.492714	0.622215	0.912265
ENSG00000040633.12	1398.37	-0.260503	0.113613	-2.2929	0.0218539	0.257507
ENSG00000040731.10	263.732	-0.229049	0.26228	-0.873299	0.3825	0.802636
ENSG00000040933.15	916.401	0.0918896	0.15508	0.59253	0.553496	0.885232
ENSG00000041353.9	24.0031	-0.767106	0.56037	-1.36893	0.171022	0.621022
ENSG00000041357.15	3709.79	0.220087	0.126329	1.74218	0.0814776	0.469841
ENSG00000041515.15	221.33	0.532743	0.20859	2.55402	0.0106487	0.177417
ENSG00000041802.10	884.697	-0.172873	0.112145	-1.54152	0.123191	0.549137
ENSG00000041880.14	39.051	-0.580046	0.271336	-2.13774	0.0325379	0.312594
ENSG00000041982.15	685.592	1.03004	0.231421	4.45095	8.54919e-06	0.00118944
ENSG00000041988.15	173.558	-0.124747	0.253262	-0.492562	0.622322	0.912354
ENSG00000042062.11	11.9524	0.309161	0.540225	0.572283	0.56713	0.890481
ENSG00000042088.13	1295.15	0.0232994	0.0953024	0.244478	0.806861	0.958018
ENSG00000042286.14	34.8173	0.139384	0.259198	0.537749	0.59075	0.90063
ENSG00000042304.11	0.408599	-0.859622	2.04746	-0.419848	0.674596	NA
ENSG00000042317.16	322.576	-0.282261	0.226875	-1.24413	0.213453	0.666322
ENSG00000042429.11	1088.82	0.109554	0.122511	0.89424	0.371194	0.796352
ENSG00000042445.13	581.278	0.216541	0.276518	0.783097	0.43357	0.830836
ENSG00000042493.15	88.2415	-0.0344567	0.189148	-0.182168	0.855451	0.970138
ENSG00000042753.11	1271.92	0.0115901	0.152086	0.0762078	0.939254	0.988426
ENSG00000042781.12	55.6325	-0.0456539	0.360534	-0.126629	0.899234	0.981065
ENSG00000042813.7	0.137752	-0.581639	3.59864	-0.161628	0.871599	NA
ENSG00000042832.11	2.12178	-2.5716	1.46747	-1.75241	0.0797039	NA
ENSG00000042980.12	3.78247	-0.650117	0.788691	-0.824299	0.40977	0.819198
ENSG00000043039.6	0.890023	-0.108149	1.52854	-0.070753	0.943594	NA
ENSG00000043093.13	882.411	0.060397	0.194601	0.310363	0.756285	0.946664
ENSG00000043143.20	86.4352	0.906012	0.568619	1.59336	0.11108	0.528903
ENSG00000043355.11	1422.67	-0.300699	0.239751	-1.25421	0.209764	0.663593
ENSG00000043462.11	0.741583	0.514048	1.70765	0.301027	0.763394	NA
ENSG00000043514.15	704.314	0.252357	0.187809	1.34369	0.179049	0.630813
ENSG00000043591.5	1.10106	1.89104	1.58975	1.18952	0.234234	NA
ENSG00000044012.3	0	NA	NA	NA	NA	NA
ENSG00000044090.8	1285.16	-0.182581	0.177084	-1.03104	0.302521	0.749026
ENSG00000044115.20	10059.6	0.0956609	0.0941891	1.01563	0.309807	0.753594
ENSG00000044446.11	522.397	-0.537008	0.186154	-2.88475	0.00391727	0.0976074
ENSG00000044459.14	519.015	-0.0555336	0.147483	-0.376544	0.706513	0.93624
ENSG00000044524.10	2910.56	0.0719956	0.221249	0.325405	0.744874	0.944201
ENSG00000044574.7	13366.6	0.15878	0.232348	0.683371	0.494372	0.861731
ENSG00000046604.12	484.994	-0.394444	0.242694	-1.62527	0.104104	0.514942
ENSG00000046647.13	203.205	-0.324305	0.254693	-1.27332	0.202905	0.656721
ENSG00000046651.14	477.586	-0.344661	0.313537	-1.09927	0.271651	0.725537
ENSG00000046653.14	10355.3	0.0832368	0.177059	0.470107	0.638278	0.916059
ENSG00000046774.9	0	NA	NA	NA	NA	NA
ENSG00000046889.18	852.669	0.850038	0.343418	2.47523	0.013315	0.202304
ENSG00000047056.14	542.794	0.105226	0.132731	0.79278	0.427906	0.828636
ENSG00000047188.15	1044.48	0.139158	0.135053	1.03039	0.302827	0.749026
ENSG00000047230.14	1490.49	-0.179661	0.277433	-0.647583	0.517255	0.873272
ENSG00000047249.17	673.402	0.0517624	0.113636	0.455509	0.648743	0.918972
ENSG00000047315.15	4896.02	0.0164563	0.101377	0.162327	0.871048	0.974568
ENSG00000047346.12	378.236	0.136971	0.182314	0.751288	0.452479	0.839807
ENSG00000047365.11	41.5939	-0.0974673	0.31557	-0.308861	0.757428	0.946792
ENSG00000047410.13	5525.14	-0.208625	0.0835842	-2.49599	0.0125607	0.195145
ENSG00000047457.13	760.032	-0.331682	0.740482	-0.447927	0.654206	0.9198
ENSG00000047578.12	411.8	-0.388163	0.236056	-1.64437	0.1001	0.5086
ENSG00000047579.19	208.956	0.0937942	0.146236	0.641391	0.521268	0.875194
ENSG00000047597.6	16.0146	-0.604432	0.330448	-1.82913	0.0673803	0.431268
ENSG00000047617.14	42.0185	-0.448031	0.269122	-1.66479	0.0959547	0.501707
ENSG00000047621.11	402.139	0.279285	0.174593	1.59964	0.109678	0.526742
ENSG00000047634.14	366.712	0.0883732	0.171266	0.516001	0.605854	0.906264
ENSG00000047644.18	1086.61	0.140182	0.132138	1.06088	0.288745	0.739291
ENSG00000047648.21	83.3407	-0.222302	0.21038	-1.05667	0.290664	0.740477
ENSG00000047662.4	10.9518	-0.0911893	0.403513	-0.225989	0.82121	0.962252
ENSG00000047849.21	5313.87	-0.00244658	0.0844258	-0.028979	0.976881	0.995705
ENSG00000047932.13	958.638	0.159251	0.147074	1.0828	0.278899	0.731858
ENSG00000047936.10	0	NA	NA	NA	NA	NA
ENSG00000048028.11	1158.22	-0.011317	0.200084	-0.0565612	0.954895	0.992345
ENSG00000048052.21	579.176	0.0114745	0.132974	0.086291	0.931235	0.986965
ENSG00000048140.17	769.448	-0.167949	0.181484	-0.925419	0.354748	0.784585
ENSG00000048162.20	252.317	-0.0847232	0.180911	-0.468314	0.63956	0.916589
ENSG00000048342.15	586.755	-0.039868	0.19346	-0.206079	0.83673	0.965856
ENSG00000048392.11	1067.16	0.399327	0.240512	1.66032	0.0968503	0.503847
ENSG00000048405.9	278.125	0.254091	0.122266	2.07819	0.0376919	0.333753
ENSG00000048462.10	0.158026	0.710874	3.59864	0.19754	0.843405	NA
ENSG00000048471.13	542.782	0.103496	0.138979	0.744684	0.456463	0.840488
ENSG00000048540.14	334.537	-0.582011	0.417747	-1.39322	0.163555	0.609474
ENSG00000048544.5	701.679	0.0732804	0.144666	0.506551	0.61247	0.908189
ENSG00000048545.13	10.5404	-0.122183	0.440576	-0.277326	0.781529	0.952641
ENSG00000048649.13	2640.5	0.0020014	0.169574	0.0118025	0.990583	0.998304
ENSG00000048707.14	1136.61	0.374597	0.159977	2.34156	0.0192032	0.240779
ENSG00000048740.18	2071.96	0.573374	0.164181	3.49233	0.000478834	0.0242642
ENSG00000048828.16	1256.54	0.122295	0.180457	0.677697	0.497964	0.863185
ENSG00000048991.16	1648.7	-0.0173422	0.08642	-0.200674	0.840954	0.967456
ENSG00000049089.14	56.6623	-0.619894	0.338593	-1.8308	0.0671311	0.431085
ENSG00000049130.15	684.324	0.57888	0.234069	2.47311	0.0133942	0.203093
ENSG00000049167.14	397.546	0.227336	0.144398	1.57437	0.115402	0.536662
ENSG00000049192.14	113.368	-0.941923	0.249037	-3.78225	0.000155414	0.0114597
ENSG00000049239.12	1052.93	-0.220604	0.165255	-1.33493	0.1819	0.634364
ENSG00000049245.12	1428.82	0.179508	0.200606	0.894827	0.37088	0.796301
ENSG00000049246.14	247.237	0.301173	0.125157	2.40636	0.0161123	0.222054
ENSG00000049247.13	0	NA	NA	NA	NA	NA
ENSG00000049249.8	5.97097	-0.642545	0.506998	-1.26735	0.205029	0.658782
ENSG00000049283.17	2.82168	0.894841	1.13089	0.791269	0.428787	NA
ENSG00000049323.15	2708.93	-0.0458893	0.0765405	-0.599543	0.548811	0.88387
ENSG00000049449.9	8022.29	0.16355	0.101368	1.61343	0.106651	0.52029
ENSG00000049540.16	48.2034	-0.643542	0.419529	-1.53396	0.125039	0.551467
ENSG00000049541.10	1614.91	0.0978562	0.089951	1.08788	0.276647	0.730418
ENSG00000049618.22	2094.29	-0.0234509	0.144878	-0.161866	0.871411	0.9747
ENSG00000049656.13	1638.11	0.0607079	0.139438	0.435376	0.66329	0.922901
ENSG00000049759.17	1398.43	0.140733	0.157204	0.895221	0.370669	0.796297
ENSG00000049768.14	4.20026	-0.121159	0.702722	-0.172414	0.863112	0.971582
ENSG00000049769.12	105.125	-0.262948	0.294065	-0.894184	0.371224	0.796352
ENSG00000049860.13	666.688	0.190984	0.185067	1.03197	0.302084	0.748893
ENSG00000049883.14	378.251	0.197215	0.178932	1.10217	0.270386	0.724376
ENSG00000050030.14	26.8204	-0.278591	0.800167	-0.348165	0.727716	0.940515
ENSG00000050130.17	1036.31	0.166706	0.0994744	1.67587	0.0937638	0.497477
ENSG00000050165.17	804.248	0.645614	0.156713	4.11973	3.79313e-05	0.00396757
ENSG00000050327.14	9.22006	0.325999	0.609224	0.535106	0.592576	0.901337
ENSG00000050344.8	94.0966	0.230373	0.31952	0.720996	0.470912	0.846692
ENSG00000050393.11	907.752	0.205355	0.182479	1.12536	0.260435	0.715161
ENSG00000050405.13	1526.26	0.130913	0.189321	0.691491	0.489257	0.858037
ENSG00000050426.15	615.629	0.248117	0.319295	0.777079	0.437112	0.83306
ENSG00000050438.16	2264.84	0.0387057	0.201509	0.192079	0.84768	0.968211
ENSG00000050555.17	118.396	-1.8517	0.750034	-2.46883	0.0135557	0.204433
ENSG00000050628.20	1.77354	-1.52103	1.5794	-0.963048	0.335524	NA
ENSG00000050730.15	1.56115	1.18049	1.20453	0.98004	0.327066	NA
ENSG00000050748.17	812.368	0.210952	0.100531	2.09837	0.0358723	0.326074
ENSG00000050767.16	38.4871	0.724693	0.504999	1.43504	0.151276	0.590055
ENSG00000050820.16	954.288	0.347515	0.417071	0.833228	0.404716	0.815493
ENSG00000051009.10	358.604	-0.121665	0.187511	-0.648841	0.516441	0.872945
ENSG00000051108.14	390.669	-0.0726184	0.225536	-0.321982	0.747467	0.944534
ENSG00000051128.18	562.903	-0.324406	0.210053	-1.5444	0.122492	0.547869
ENSG00000051180.16	559.918	0.225941	0.154979	1.45788	0.144875	0.582596
ENSG00000051341.13	691.578	-0.0169479	0.106508	-0.159123	0.873572	0.974925
ENSG00000051382.8	422.763	0.259238	0.169188	1.53225	0.125461	0.552332
ENSG00000051523.10	66.2365	0.620573	0.348849	1.77892	0.0752531	0.454954
ENSG00000051596.9	798.427	0.179238	0.171474	1.04528	0.295896	0.744785
ENSG00000051620.10	426.356	0.192461	0.176869	1.08816	0.276525	0.730232
ENSG00000051825.14	896.861	-0.138651	0.14884	-0.931542	0.351573	0.78281
ENSG00000052126.14	1486.25	0.0798782	0.101314	0.788426	0.430448	0.829282
ENSG00000052344.15	1.61376	0.500638	1.06608	0.469607	0.638636	NA
ENSG00000052723.11	1221.99	0.260036	0.10868	2.39268	0.016726	0.225719
ENSG00000052749.13	698.764	0.00398368	0.168894	0.0235869	0.981182	0.996415
ENSG00000052795.12	1067.46	0.258276	0.158251	1.63206	0.102666	0.513593
ENSG00000052802.12	3075.91	0.151877	0.156847	0.968312	0.332888	0.769547
ENSG00000052841.14	1652.42	-0.101098	0.14302	-0.70688	0.479641	0.853034
ENSG00000052850.5	3.72782	-1.15744	0.721583	-1.60403	0.108707	0.524367
ENSG00000053108.16	10.683	0.488088	0.712477	0.685058	0.493307	0.860911
ENSG00000053254.15	1616.89	0.228787	0.118869	1.9247	0.0542663	0.393135
ENSG00000053328.8	61.2283	-0.144747	0.25408	-0.569691	0.568887	0.891077
ENSG00000053371.12	730.935	-0.0701208	0.172879	-0.405607	0.685031	0.929789
ENSG00000053372.4	1260.9	0.0525357	0.120671	0.435362	0.663299	0.922901
ENSG00000053438.8	1047.54	-1.50544	0.991955	-1.51765	0.129102	0.558431
ENSG00000053501.12	108.816	0.0412282	0.186438	0.221136	0.824986	0.963111
ENSG00000053524.12	21.6818	0.0519478	0.438455	0.118479	0.905688	0.983098
ENSG00000053702.14	31.6816	0.114654	0.316725	0.361998	0.717354	0.938649
ENSG00000053747.15	10.1366	-0.19394	0.656261	-0.295523	0.767594	0.948595
ENSG00000053770.11	1067.14	0.0285732	0.104208	0.274193	0.783936	0.95341
ENSG00000053900.10	559.009	0.0285896	0.145651	0.196288	0.844385	0.967525
ENSG00000053918.16	4.86427	-1.01326	0.853935	-1.18658	0.235392	0.687518
ENSG00000054116.11	607.024	-0.0221738	0.0882974	-0.251126	0.801717	0.957218
ENSG00000054118.13	5428.93	-0.0294756	0.0852379	-0.345804	0.72949	0.940592
ENSG00000054148.17	1628.75	-0.189848	0.271523	-0.699194	0.484431	0.855727
ENSG00000054179.11	0.386677	-2.48213	2.16919	-1.14427	0.252513	NA
ENSG00000054219.10	2.87128	1.61141	1.43604	1.12213	0.261809	NA
ENSG00000054267.21	1208.17	-0.268771	0.126103	-2.13136	0.0330598	0.315278
ENSG00000054277.13	630.352	-0.196618	0.175874	-1.11794	0.263591	0.719092
ENSG00000054282.15	259.321	-0.0250726	0.134097	-0.186974	0.851681	0.969249
ENSG00000054356.13	11.3116	-0.873339	0.573285	-1.5234	0.12766	0.556751
ENSG00000054392.12	202.659	-0.257549	0.153576	-1.67701	0.093541	0.497191
ENSG00000054523.17	10117.8	0.289678	0.147229	1.96754	0.0491214	0.3762
ENSG00000054598.7	12.3714	-0.442768	0.494206	-0.895917	0.370297	0.796024
ENSG00000054611.13	335.539	-0.101471	0.156444	-0.648606	0.516593	0.872945
ENSG00000054654.16	2970.63	-0.202569	0.191675	-1.05684	0.290587	0.740474
ENSG00000054690.13	397.343	-0.249357	0.174446	-1.42942	0.152883	0.593215
ENSG00000054793.13	2124.14	0.357487	0.154011	2.32118	0.0202773	0.246656
ENSG00000054796.12	0	NA	NA	NA	NA	NA
ENSG00000054803.3	0	NA	NA	NA	NA	NA
ENSG00000054938.15	2.71358	-0.450134	0.961998	-0.467916	0.639845	NA
ENSG00000054965.10	1943.07	0.215981	0.117814	1.83324	0.0667669	0.430452
ENSG00000054967.12	230.507	-0.169281	0.285628	-0.592663	0.553407	0.885232
ENSG00000054983.16	838.84	-0.089618	0.26595	-0.336973	0.736137	0.942148
ENSG00000055044.10	1939.96	-0.0270162	0.142322	-0.189825	0.849446	0.968419
ENSG00000055070.16	3979.61	0.0591486	0.12756	0.463693	0.642867	0.917913
ENSG00000055118.14	182.326	-0.195148	0.254828	-0.765802	0.443794	0.835934
ENSG00000055130.15	2392.5	0.0401726	0.0771075	0.520995	0.60237	0.904805
ENSG00000055147.18	563.446	0.322064	0.134629	2.39223	0.0167463	0.225719
ENSG00000055163.19	3904.23	0.0805214	0.134454	0.598879	0.549254	0.883983
ENSG00000055208.18	2298.76	0.086985	0.100785	0.863075	0.388096	0.806284
ENSG00000055211.12	408.378	0.267047	0.123555	2.16136	0.0306674	0.302995
ENSG00000055332.16	1326.54	0.49696	0.209747	2.36933	0.0178202	0.233309
ENSG00000055483.19	545.092	-0.296974	0.135192	-2.19668	0.028043	0.290588
ENSG00000055609.17	1920.01	0.181447	0.104604	1.73461	0.0828107	0.474258
ENSG00000055732.12	7.07498	0.550556	0.549115	1.00262	0.316043	0.756979
ENSG00000055813.5	3.48239	-0.0315301	1.05088	-0.0300035	0.976064	0.995429
ENSG00000055917.15	3418.19	0.0478778	0.106642	0.448958	0.653462	0.919627
ENSG00000055950.16	497.443	0.00262243	0.227895	0.0115072	0.990819	0.998304
ENSG00000055955.15	14.8273	-0.673321	0.474876	-1.41789	0.156223	0.598575
ENSG00000055957.10	0.500674	1.43527	2.05023	0.700053	0.483894	NA
ENSG00000056050.6	795.773	0.0141291	0.0902759	0.15651	0.875631	0.975249
ENSG00000056097.15	4005.36	0.144299	0.0937256	1.53959	0.12366	0.549413
ENSG00000056277.15	527.16	-0.0172828	0.120436	-0.143502	0.885894	0.977647
ENSG00000056291.17	5.88543	0.889873	0.845094	1.05299	0.292347	0.741159
ENSG00000056487.15	477.954	-0.161703	0.380137	-0.425381	0.670559	0.925431
ENSG00000056558.10	42.9149	-0.206076	0.245156	-0.840593	0.400576	0.813378
ENSG00000056586.15	1942.48	0.267878	0.102812	2.60552	0.00917349	0.163233
ENSG00000056736.9	110.334	0.0902395	0.166769	0.541105	0.588435	0.899939
ENSG00000056972.18	32.8	0.421539	0.437757	0.962952	0.335572	0.772064
ENSG00000056998.19	1545.79	-0.339554	0.305042	-1.11314	0.265648	0.720067
ENSG00000057019.15	3875.9	0.396799	0.133112	2.98094	0.00287369	0.0815993
ENSG00000057149.15	0	NA	NA	NA	NA	NA
ENSG00000057252.12	1179.24	0.21865	0.184356	1.18602	0.235614	0.687648
ENSG00000057294.14	143.673	0.304038	0.312215	0.973809	0.330152	0.768598
ENSG00000057468.6	0.592413	-1.10501	1.70117	-0.649559	0.515977	NA
ENSG00000057593.13	2.18598	-0.301242	1.19817	-0.251418	0.801491	NA
ENSG00000057608.16	9490.76	0.0574315	0.0984065	0.583615	0.559479	0.887703
ENSG00000057657.15	59.7042	0.268937	0.488352	0.550704	0.581837	0.896756
ENSG00000057663.15	579.332	0.10743	0.133616	0.804021	0.421385	0.825829
ENSG00000057704.12	116.613	-0.394799	0.322591	-1.22384	0.221014	0.673894
ENSG00000057757.9	849.748	0.00545287	0.120762	0.0451538	0.963985	0.993528
ENSG00000057935.13	1332.84	0.0659906	0.110945	0.594804	0.551974	0.884719
ENSG00000058056.8	1337.56	0.173724	0.116024	1.49731	0.134311	0.566013
ENSG00000058063.15	1096.59	0.0968904	0.138248	0.700845	0.4834	0.8546
ENSG00000058085.14	2.95922	2.44079	1.19803	2.03733	0.0416167	0.347131
ENSG00000058091.16	1566.55	0.115783	0.127483	0.908223	0.36376	0.790709
ENSG00000058262.9	5705.69	0.1354	0.124228	1.08993	0.275743	0.729205
ENSG00000058272.17	1657.97	0.127246	0.134957	0.942863	0.345751	0.778889
ENSG00000058335.15	3.46716	2.0429	1.04538	1.95422	0.050675	0.381967
ENSG00000058404.19	19.3443	0.204369	0.476029	0.429321	0.66769	0.924863
ENSG00000058453.16	323.939	-0.740907	0.325029	-2.27951	0.0226368	0.26141
ENSG00000058600.15	632.217	-0.00726299	0.149879	-0.0484589	0.961351	0.992931
ENSG00000058668.14	2137.24	0.114757	0.219642	0.522474	0.60134	0.904387
ENSG00000058673.16	3812.86	-0.148264	0.0861261	-1.72148	0.085164	0.479094
ENSG00000058729.10	656.303	-0.0908146	0.190929	-0.475647	0.634326	0.915238
ENSG00000058799.14	624.333	-0.00300745	0.089169	-0.0337275	0.973094	0.995053
ENSG00000058804.11	2819.03	0.266983	0.105804	2.52338	0.0116234	0.187123
ENSG00000058866.14	8.02368	1.55814	0.78311	1.98969	0.0466252	0.366703
ENSG00000059122.16	267.003	-0.0848965	0.344733	-0.246267	0.805475	0.957699
ENSG00000059145.18	224.932	-0.429564	0.39871	-1.07739	0.281308	0.733498
ENSG00000059377.16	32.4044	-0.337875	0.335751	-1.00632	0.314259	0.755451
ENSG00000059378.12	43.2623	-0.0192069	0.365647	-0.0525286	0.958108	0.992564
ENSG00000059573.8	3222.77	0.0518443	0.100426	0.516246	0.605683	0.906162
ENSG00000059588.9	332.739	-0.371839	0.253304	-1.46796	0.142116	0.577705
ENSG00000059691.11	567.733	0.0598653	0.0921363	0.649747	0.515856	0.872823
ENSG00000059728.10	149.491	0.500842	0.186675	2.68296	0.00729731	0.142025
ENSG00000059758.7	999.183	0.14268	0.130605	1.09245	0.274633	0.728292
ENSG00000059769.19	186.768	0.113833	0.152649	0.745721	0.455836	0.840488
ENSG00000059804.15	1843.25	0.69772	0.276411	2.52421	0.0115958	0.186832
ENSG00000059915.16	196.008	-0.252172	0.369927	-0.68168	0.495441	0.861808
ENSG00000060069.16	318.425	-0.173481	0.261289	-0.663943	0.506727	0.868498
ENSG00000060138.12	1079.49	0.0423449	0.229191	0.184758	0.853419	0.969747
ENSG00000060140.8	1.25688	2.45142	1.92814	1.27139	0.203589	NA
ENSG00000060237.16	7303.2	0.415342	0.106485	3.90048	9.60037e-05	0.00805937
ENSG00000060303.5	0.417903	-0.85345	2.03878	-0.418609	0.675502	NA
ENSG00000060339.13	2988.31	-0.170274	0.108603	-1.56786	0.116914	0.538906
ENSG00000060491.16	258.444	-0.307011	0.1542	-1.99099	0.0464817	0.366265
ENSG00000060558.3	0.0925467	0.390279	3.59864	0.108452	0.913637	NA
ENSG00000060566.13	0	NA	NA	NA	NA	NA
ENSG00000060642.10	199.171	-0.0921084	0.182967	-0.503415	0.614672	0.90863
ENSG00000060656.19	172.92	-0.274968	0.332674	-0.826539	0.408498	0.818503
ENSG00000060688.12	2084.3	-0.0102709	0.0637413	-0.161135	0.871987	0.974865
ENSG00000060709.15	22.2095	-0.0937882	0.471448	-0.198937	0.842312	0.967525
ENSG00000060718.21	4734.55	0.04134	0.184463	0.224111	0.822671	0.962666
ENSG00000060749.14	2483.82	0.111664	0.122916	0.908463	0.363633	0.790648
ENSG00000060762.18	247.413	0.246564	0.171742	1.43566	0.151098	0.590055
ENSG00000060971.17	401.201	-0.111223	0.131121	-0.848248	0.3963	0.810077
ENSG00000060982.14	8271.11	0.377305	0.164849	2.28879	0.0220914	0.258445
ENSG00000061273.17	1887.2	0.0629233	0.168373	0.373714	0.708617	0.937221
ENSG00000061337.15	504.775	0.269738	0.311714	0.865339	0.386853	0.805394
ENSG00000061455.10	6.4826	0.298022	0.743884	0.40063	0.688692	0.930684
ENSG00000061492.11	0	NA	NA	NA	NA	NA
ENSG00000061656.9	8.7931	0.24991	0.740727	0.337385	0.735827	0.941873
ENSG00000061676.14	5509.28	0.392223	0.117488	3.33842	0.000842577	0.0353665
ENSG00000061794.12	798.726	0.224766	0.117103	1.91939	0.0549356	0.395633
ENSG00000061918.12	244.022	-0.175082	0.118476	-1.47779	0.139464	0.574418
ENSG00000061936.9	768.807	-0.1529	0.103239	-1.48103	0.138598	0.573025
ENSG00000061938.17	306.783	-0.034494	0.226518	-0.152279	0.878967	0.976241
ENSG00000061987.15	981.07	0.11523	0.11662	0.988083	0.323112	0.762097
ENSG00000062038.13	65.8399	0.278866	0.373842	0.745945	0.4557	0.840488
ENSG00000062096.14	1.33259	1.40849	1.48618	0.947725	0.343269	NA
ENSG00000062194.15	2747.73	0.120718	0.0991866	1.21708	0.223573	0.677489
ENSG00000062282.14	29.1636	0.309875	0.360473	0.859634	0.389991	0.807141
ENSG00000062370.16	224.188	-0.0876559	0.185474	-0.472605	0.636495	0.915957
ENSG00000062485.18	5156.4	0.195378	0.100914	1.93608	0.0528585	0.389274
ENSG00000062524.15	0.289515	1.26699	3.03078	0.418041	0.675917	NA
ENSG00000062582.13	518.783	-0.0404923	0.12323	-0.328592	0.742464	0.943761
ENSG00000062598.17	1400.46	-0.00175043	0.098179	-0.0178289	0.985775	0.997145
ENSG00000062650.18	2215.6	0.0892486	0.100466	0.888349	0.374353	0.798424
ENSG00000062716.12	1231.13	0.0794276	0.135377	0.586714	0.557396	0.886683
ENSG00000062725.9	1862.36	0.233156	0.152421	1.52969	0.126094	0.553711
ENSG00000062822.13	852.103	-0.151783	0.28085	-0.540442	0.588892	0.900165
ENSG00000063015.19	19.6841	0.285706	0.545792	0.52347	0.600647	0.9039
ENSG00000063046.17	13167.7	0.232505	0.158338	1.4684	0.141994	0.577705
ENSG00000063127.15	154.588	-0.413404	0.337379	-1.22534	0.220446	0.673657
ENSG00000063169.10	274.358	0.156896	0.202445	0.775004	0.438337	0.833891
ENSG00000063176.15	231.285	-0.358948	0.29545	-1.21492	0.224396	0.67808
ENSG00000063177.12	7215.67	0.0603335	0.181323	0.332741	0.73933	0.942976
ENSG00000063180.8	399.936	-0.763271	0.191963	-3.97613	7.00455e-05	0.00630839
ENSG00000063241.7	282.891	-0.153941	0.311499	-0.494194	0.621169	0.911958
ENSG00000063244.12	4525.61	-0.267485	0.197516	-1.35424	0.175659	0.626273
ENSG00000063245.14	915.499	-0.0734349	0.303723	-0.241782	0.808949	0.958842
ENSG00000063322.13	1008.31	-0.109956	0.101909	-1.07896	0.280604	0.73349
ENSG00000063438.16	37.6599	0.85725	0.356646	2.40364	0.0162326	0.223127
ENSG00000063515.2	0.113027	-0.89209	3.59864	-0.247896	0.804214	NA
ENSG00000063587.13	599.254	0.13044	0.175326	0.743988	0.456884	0.840488
ENSG00000063601.16	725.757	0.326453	0.0963024	3.38987	0.000699257	0.0310147
ENSG00000063660.8	1059.03	-0.157138	0.440514	-0.356716	0.721305	0.939778
ENSG00000063761.15	152.013	-0.00476074	0.156351	-0.0304491	0.975709	0.995429
ENSG00000063854.12	366.366	-0.132455	0.186776	-0.709166	0.478222	0.852459
ENSG00000063978.15	2012.28	-0.00345977	0.0638418	-0.0541928	0.956782	0.992348
ENSG00000064012.21	72.6074	0.26644	0.422392	0.630788	0.528179	0.877558
ENSG00000064042.17	1492.59	0.774003	0.247302	3.12978	0.00174937	0.0582046
ENSG00000064102.14	523.711	0.29806	0.178822	1.6668	0.0955535	0.501269
ENSG00000064115.10	1607.13	0.179903	0.149238	1.20548	0.228019	0.680999
ENSG00000064195.7	1.52572	-1.69065	1.28585	-1.31481	0.188572	NA
ENSG00000064199.6	789.173	-0.0791284	0.122632	-0.645252	0.518764	0.87399
ENSG00000064201.15	1.79558	-1.52654	1.27436	-1.19788	0.230962	NA
ENSG00000064205.10	2.09124	0.710078	0.991697	0.716024	0.473977	NA
ENSG00000064218.4	0	NA	NA	NA	NA	NA
ENSG00000064225.12	104.002	-0.249551	0.32666	-0.763945	0.4449	0.836
ENSG00000064270.12	27.6464	0.859531	0.669174	1.28447	0.198979	0.653223
ENSG00000064300.8	138.361	-0.0794607	0.453132	-0.175359	0.860798	0.970963
ENSG00000064309.14	2591.53	0.0517089	0.20265	0.255164	0.798597	0.957129
ENSG00000064313.11	1137.25	0.0255585	0.131427	0.194469	0.845808	0.967525
ENSG00000064393.15	4786.68	0.271494	0.16488	1.64661	0.0996382	0.508061
ENSG00000064419.13	2783.22	-0.172267	0.226425	-0.760814	0.446768	0.83663
ENSG00000064489.22	34.3961	0.429778	0.369314	1.16372	0.244538	0.698963
ENSG00000064490.13	696.022	-0.151876	0.156856	-0.96825	0.33292	0.769547
ENSG00000064545.14	244.602	-0.279052	0.261639	-1.06655	0.286174	0.73623
ENSG00000064547.13	320.358	-0.40003	0.231616	-1.72712	0.0841453	0.476653
ENSG00000064601.17	576.729	0.026481	0.165406	0.160097	0.872805	0.974925
ENSG00000064607.16	2351.63	-0.285681	0.0923296	-3.09414	0.00197383	0.0628797
ENSG00000064651.13	2150.97	0.732257	0.204192	3.58612	0.000335634	0.0192294
ENSG00000064652.10	464.224	0.0846318	0.11757	0.719844	0.471621	0.846756
ENSG00000064655.18	12.5422	-0.756782	0.625909	-1.20909	0.226627	0.680384
ENSG00000064666.14	4768.03	-0.0140593	0.196758	-0.0714547	0.943036	0.98958
ENSG00000064687.12	60.3046	-0.718865	0.359771	-1.99812	0.0457041	0.362606
ENSG00000064692.18	484.886	-0.0258221	0.592708	-0.0435662	0.96525	0.994132
ENSG00000064703.11	908.009	0.0642808	0.126706	0.507322	0.611929	0.908036
ENSG00000064726.9	1176.56	0.287176	0.0997321	2.87948	0.00398334	0.0987504
ENSG00000064763.10	101.019	-0.142854	0.302808	-0.471763	0.637096	0.915957
ENSG00000064787.13	4.35492	-1.43145	0.644335	-2.22159	0.026311	0.282691
ENSG00000064835.10	0	NA	NA	NA	NA	NA
ENSG00000064886.13	1.12585	3.07908	1.78231	1.72757	0.0840648	NA
ENSG00000064932.15	201.528	0.00877818	0.250829	0.0349967	0.972082	0.995053
ENSG00000064933.17	686.205	0.093378	0.152622	0.611826	0.540653	0.880266
ENSG00000064961.18	472.629	-0.0135094	0.232209	-0.0581776	0.953607	0.992115
ENSG00000064989.12	150.787	0.154014	0.353675	0.435469	0.663222	0.922901
ENSG00000064995.16	852.12	0.0245666	0.0783233	0.313656	0.753783	0.946292
ENSG00000064999.13	1152.19	0.0434937	0.114371	0.380286	0.703733	0.935694
ENSG00000065000.16	2553.85	0.103468	0.132608	0.780256	0.43524	0.831539
ENSG00000065029.14	653.978	-0.44159	0.166137	-2.65798	0.00786112	0.148849
ENSG00000065054.13	58.0839	0.144691	0.478537	0.30236	0.762377	0.947094
ENSG00000065057.7	206.389	-0.125648	0.335001	-0.375068	0.70761	0.936775
ENSG00000065060.16	1135.13	0.0987855	0.0815421	1.21147	0.225717	0.679652
ENSG00000065135.10	3156.64	0.276094	0.140034	1.97162	0.0486529	0.374679
ENSG00000065150.18	13227.4	0.253413	0.0842669	3.00727	0.00263605	0.0775356
ENSG00000065154.11	789.905	0.101315	0.132509	0.764596	0.444512	0.835934
ENSG00000065183.15	1444.03	0.176958	0.107109	1.65213	0.0985082	0.506629
ENSG00000065243.19	1817.29	0.09901	0.11726	0.844362	0.398467	0.811769
ENSG00000065268.10	448.311	-0.00770471	0.251829	-0.030595	0.975593	0.995429
ENSG00000065308.4	1155.71	0.310317	0.157816	1.96632	0.0492618	0.376832
ENSG00000065320.8	541.367	0.333491	0.223111	1.49473	0.134984	0.566813
ENSG00000065325.12	0.0863148	0.390279	3.59864	0.108452	0.913637	NA
ENSG00000065328.16	1920.78	0.163055	0.107764	1.51307	0.130261	0.559857
ENSG00000065357.19	141.783	0.290703	0.209358	1.38855	0.164971	0.61149
ENSG00000065361.15	60.8403	0.541727	0.418931	1.29312	0.195971	0.64976
ENSG00000065371.17	0.563522	-0.849735	2.27728	-0.373137	0.709047	NA
ENSG00000065413.19	126.408	-0.0561211	0.473923	-0.118418	0.905736	0.983098
ENSG00000065427.14	3871.87	0.0599362	0.0676541	0.885921	0.37566	0.799207
ENSG00000065457.10	588.664	0.231092	0.095775	2.41287	0.0158276	0.219566
ENSG00000065485.19	335.641	0.0742434	0.201621	0.368232	0.7127	0.938182
ENSG00000065491.8	493.055	0.0226078	0.0956794	0.236287	0.81321	0.960463
ENSG00000065518.7	1152.2	-0.0374616	0.127912	-0.29287	0.769622	0.94919
ENSG00000065526.10	3001.16	-0.133775	0.131963	-1.01373	0.310712	0.753594
ENSG00000065534.18	1514.86	-0.31468	0.314198	-1.00153	0.316569	0.757256
ENSG00000065548.17	1686.23	0.167789	0.1333	1.25874	0.208125	0.661819
ENSG00000065559.14	1468.44	0.0950452	0.124463	0.763643	0.44508	0.836
ENSG00000065600.12	488.495	0.142034	0.158191	0.897864	0.369258	0.795655
ENSG00000065609.14	55.5398	-0.940497	0.329093	-2.85785	0.00426523	0.102997
ENSG00000065613.13	1666.84	0.362118	0.186426	1.94242	0.0520861	0.387178
ENSG00000065615.13	465.616	0.122396	0.199861	0.612404	0.540271	0.880266
ENSG00000065618.18	26.1993	1.05878	0.928099	1.14081	0.253949	0.709987
ENSG00000065621.14	32.9821	0.161499	0.58267	0.277171	0.781649	0.952648
ENSG00000065665.20	608.803	-0.00282662	0.135386	-0.0208783	0.983343	0.99657
ENSG00000065675.14	58.3029	-0.42341	0.222446	-1.90343	0.0569848	0.401659
ENSG00000065717.14	5.1471	0.854457	0.928103	0.920649	0.357234	0.785874
ENSG00000065802.11	946.534	0.0356181	0.144834	0.245924	0.805741	0.95788
ENSG00000065809.13	1465.14	0.210206	0.206968	1.01564	0.3098	0.753594
ENSG00000065833.8	109.379	0.636606	0.445276	1.42969	0.152807	0.593215
ENSG00000065882.15	1697.77	-0.0435615	0.150554	-0.289341	0.77232	0.949921
ENSG00000065883.15	1418.97	0.0507255	0.133658	0.379516	0.704305	0.935799
ENSG00000065911.11	1394.27	0.153713	0.243746	0.630627	0.528285	0.877558
ENSG00000065923.9	250.814	-0.102463	0.174882	-0.585898	0.557944	0.887064
ENSG00000065970.8	599.952	0.0431831	0.0988017	0.437069	0.662062	0.922901
ENSG00000065978.18	20836.8	0.0547457	0.0933777	0.586282	0.557686	0.886948
ENSG00000065989.15	57.9173	-0.0364088	0.276427	-0.131712	0.895212	0.979783
ENSG00000066027.11	279.507	0.25616	0.121301	2.11178	0.0347051	0.321721
ENSG00000066032.18	1091.65	0.229656	0.205521	1.11743	0.26381	0.719152
ENSG00000066044.14	4167.33	0.085945	0.100352	0.856433	0.391758	0.808226
ENSG00000066056.13	18.8311	0.684054	0.648263	1.05521	0.291329	0.741159
ENSG00000066084.12	1996.4	0.277041	0.118753	2.33292	0.0196525	0.242977
ENSG00000066117.14	5638.25	0.0148128	0.126846	0.116777	0.907036	0.983098
ENSG00000066135.12	2099.63	0.0111285	0.101361	0.109791	0.912575	0.983345
ENSG00000066136.20	1297.95	-0.192502	0.136777	-1.40741	0.159305	0.602365
ENSG00000066185.12	8.71872	-0.080291	0.604106	-0.132909	0.894266	0.979716
ENSG00000066230.11	71.946	-0.0928671	0.216235	-0.429473	0.667579	0.924863
ENSG00000066248.14	17.4754	-0.202678	0.580597	-0.349086	0.727025	0.940441
ENSG00000066279.17	3444.14	-0.202192	0.127457	-1.58636	0.112658	0.532097
ENSG00000066294.14	1.02582	1.82508	1.65305	1.10407	0.269563	NA
ENSG00000066322.14	360.779	0.21859	0.201257	1.08613	0.277424	0.730909
ENSG00000066336.11	0	NA	NA	NA	NA	NA
ENSG00000066379.14	357.789	-0.0536599	0.175573	-0.305627	0.759889	0.947036
ENSG00000066382.16	20.7255	-0.805131	0.420628	-1.91412	0.055605	0.397382
ENSG00000066405.12	8.05311	-0.550234	0.446934	-1.23113	0.218274	0.671628
ENSG00000066422.4	469.335	0.289804	0.121372	2.38774	0.0169525	0.226652
ENSG00000066427.22	415.223	-0.149785	0.160069	-0.935748	0.349403	0.781383
ENSG00000066455.12	677.985	0.0585677	0.0947343	0.618231	0.536423	0.878834
ENSG00000066468.22	2796.28	-0.22174	0.232989	-0.951717	0.341241	0.775854
ENSG00000066557.5	1116.9	0.260453	0.112668	2.31169	0.0207949	0.250461
ENSG00000066583.11	496.551	-0.00934607	0.115026	-0.081252	0.935242	0.987729
ENSG00000066629.16	1339.53	-0.208792	0.146615	-1.42408	0.154422	0.596231
ENSG00000066651.18	370.369	0.00292842	0.123708	0.0236721	0.981114	0.996415
ENSG00000066654.13	1536.67	0.188523	0.143919	1.30993	0.190221	0.643278
ENSG00000066697.14	680.296	0.0813444	0.167773	0.484849	0.627783	0.913513
ENSG00000066735.14	156.6	-0.316249	0.412203	-0.767218	0.442952	0.835934
ENSG00000066739.11	837.13	0.208644	0.203023	1.02768	0.304099	0.749922
ENSG00000066777.8	1711.23	0.338436	0.100072	3.38192	0.000719802	0.0317708
ENSG00000066813.14	10.6586	-0.593314	0.651893	-0.91014	0.362749	0.790445
ENSG00000066827.15	161.83	0.146416	0.22392	0.653876	0.513192	0.871938
ENSG00000066855.15	673.352	0.123087	0.142983	0.860851	0.38932	0.807141
ENSG00000066923.17	105.803	-0.51436	0.250396	-2.05418	0.0399582	0.342667
ENSG00000066926.10	528.29	0.175977	0.114664	1.53471	0.124854	0.551026
ENSG00000066933.15	759.086	0.241809	0.193224	1.25144	0.210772	0.664215
ENSG00000067048.16	462.909	8.47731	2.14716	3.94816	7.87551e-05	0.00671301
ENSG00000067057.16	514.29	0.629929	0.311786	2.02039	0.0433433	0.35369
ENSG00000067064.11	3870.97	0.188116	0.157488	1.19448	0.232288	0.685306
ENSG00000067066.16	14.0754	-0.838963	0.660543	-1.27011	0.204045	0.657517
ENSG00000067082.14	862.691	-0.0221268	0.125682	-0.176055	0.860251	0.970963
ENSG00000067113.16	110.509	-0.00581784	0.176351	-0.0329901	0.973683	0.995361
ENSG00000067141.16	5051.22	0.0284203	0.130496	0.217787	0.827595	0.963787
ENSG00000067167.7	2114.47	0.320532	0.158329	2.02446	0.0429224	0.351986
ENSG00000067177.14	242.008	-0.337091	0.13182	-2.55722	0.0105514	0.177092
ENSG00000067182.7	752.179	0.288083	0.177567	1.62239	0.104719	0.516597
ENSG00000067191.15	115.392	-0.348083	0.310318	-1.1217	0.261991	0.716466
ENSG00000067208.14	352.456	0.258381	0.189037	1.36683	0.171679	0.621354
ENSG00000067221.13	100.414	-0.243396	0.318267	-0.764753	0.444419	0.835934
ENSG00000067225.17	25821.3	0.0491597	0.101225	0.485649	0.627216	0.913299
ENSG00000067248.9	1128.67	0.0233471	0.120419	0.193882	0.846268	0.967563
ENSG00000067334.13	1447.15	0.0989244	0.123712	0.799635	0.423922	0.826801
ENSG00000067365.14	333.747	-0.27568	0.154365	-1.7859	0.0741154	0.452002
ENSG00000067369.13	5039.78	-0.0317446	0.143281	-0.221555	0.824661	0.963007
ENSG00000067445.20	1825.61	-0.396664	0.12891	-3.07707	0.0020905	0.0656342
ENSG00000067533.5	633.696	0.0201727	0.211009	0.095601	0.923837	0.984913
ENSG00000067560.10	9305.68	0.163332	0.0767604	2.12782	0.0333522	0.316412
ENSG00000067596.10	1981.37	-0.0631923	0.0743951	-0.849415	0.39565	0.809678
ENSG00000067601.7	20.3887	0.174064	0.311519	0.55876	0.576326	0.894893
ENSG00000067606.16	180.972	0.04255	0.233705	0.182067	0.85553	0.970138
ENSG00000067646.11	145.604	7.5302	2.38468	3.15774	0.00158999	0.0547607
ENSG00000067704.9	2627.79	0.0957329	0.0881872	1.08556	0.277672	0.731001
ENSG00000067715.13	1085.34	0.183683	0.256068	0.717322	0.473176	0.848411
ENSG00000067798.15	51.1144	0.0341739	0.348193	0.0981463	0.921816	0.983906
ENSG00000067829.18	525.516	-0.082393	0.146484	-0.562472	0.573795	0.893367
ENSG00000067836.12	189.828	-0.146578	0.268148	-0.546631	0.584632	0.897814
ENSG00000067840.12	857.372	-0.278805	0.266225	-1.04725	0.294983	0.743786
ENSG00000067842.17	1.22087	0.385686	1.33485	0.288935	0.772631	NA
ENSG00000067900.7	1619.58	0.128356	0.119518	1.07394	0.28285	0.734441
ENSG00000067955.13	1137.86	0.0557124	0.204146	0.272905	0.784926	0.95341
ENSG00000067992.12	241.906	0.010376	0.260742	0.0397941	0.968257	0.994675
ENSG00000068001.13	1352.1	-0.221975	0.250336	-0.886708	0.375236	0.798827
ENSG00000068024.16	431.672	0.14205	0.238017	0.596804	0.550638	0.884639
ENSG00000068028.17	156.655	-0.399869	0.202706	-1.97266	0.0485343	0.374679
ENSG00000068078.18	1081.29	-0.0907211	0.392895	-0.230904	0.817389	0.960883
ENSG00000068079.7	3.63159	-0.182608	0.78777	-0.231803	0.816691	0.960871
ENSG00000068097.14	975.86	-0.119554	0.0910803	-1.31262	0.18931	0.642277
ENSG00000068120.14	742.675	-0.0989794	0.185684	-0.533054	0.593996	0.901366
ENSG00000068137.14	125.579	-0.480544	0.402712	-1.19327	0.232764	0.685982
ENSG00000068305.17	731.005	0.0899478	0.149729	0.600738	0.548014	0.883472
ENSG00000068308.13	980.748	-0.169322	0.112412	-1.50627	0.131998	0.562623
ENSG00000068323.16	683.219	0.050011	0.150574	0.332137	0.739786	0.943054
ENSG00000068354.15	158.688	-0.110524	0.231549	-0.477326	0.63313	0.915181
ENSG00000068366.19	1310.45	0.105817	0.342012	0.309396	0.757021	0.946792
ENSG00000068383.18	730.997	0.203893	0.115415	1.7666	0.0772947	0.459068
ENSG00000068394.10	377.865	-0.378451	0.154914	-2.44298	0.0145665	0.211441
ENSG00000068400.13	841.065	-0.454838	0.112255	-4.05181	5.08219e-05	0.00484915
ENSG00000068438.14	459.073	-0.18377	0.173825	-1.05722	0.290413	0.740224
ENSG00000068489.12	1667.03	0.0337294	0.113768	0.296476	0.766867	0.948221
ENSG00000068615.18	340.88	0.144355	0.23439	0.615878	0.537975	0.879534
ENSG00000068650.18	1397.86	0.0130478	0.176868	0.0737718	0.941192	0.989187
ENSG00000068654.15	2100.73	0.341981	0.0987159	3.4643	0.000531621	0.0258336
ENSG00000068697.6	1387.41	0.0743563	0.0831523	0.894218	0.371205	0.796352
ENSG00000068724.15	396.361	-0.0611016	0.159394	-0.383338	0.701469	0.935037
ENSG00000068745.14	1472.48	-0.0189926	0.0979616	-0.193878	0.846272	0.967563
ENSG00000068781.21	55.5517	0.766466	0.498304	1.53815	0.124012	0.54954
ENSG00000068784.12	807.798	0.0787871	0.153366	0.513719	0.607449	0.906467
ENSG00000068796.16	2401.93	0.177661	0.121792	1.45873	0.144641	0.582254
ENSG00000068831.18	17.9894	0.183863	0.546074	0.336699	0.736344	0.942214
ENSG00000068878.14	2787.93	0.148994	0.133768	1.11382	0.265356	0.720067
ENSG00000068885.14	987.811	0.104831	0.133461	0.785482	0.432171	0.830205
ENSG00000068903.19	361.007	-0.0194086	0.17192	-0.112893	0.910115	0.983167
ENSG00000068912.13	749.955	0.204107	0.0913722	2.2338	0.0254963	0.278141
ENSG00000068971.13	179.527	-0.11222	0.240391	-0.466823	0.640627	0.917191
ENSG00000068976.13	22.0486	0.0142319	0.469998	0.0302808	0.975843	0.995429
ENSG00000068985.4	0	NA	NA	NA	NA	NA
ENSG00000069011.15	2.66736	0.0624886	1.04197	0.0599718	0.952178	NA
ENSG00000069018.18	0	NA	NA	NA	NA	NA
ENSG00000069020.18	261.616	-0.112995	0.221748	-0.509564	0.610357	0.907948
ENSG00000069122.18	13.022	-1.57249	0.504129	-3.11921	0.00181334	0.0597121
ENSG00000069188.16	2129.19	0.0179946	0.186033	0.0967283	0.922942	0.984485
ENSG00000069206.15	0.301492	-1.23507	2.45467	-0.503149	0.614859	NA
ENSG00000069248.11	2591.97	0.161738	0.100173	1.61459	0.1064	0.520103
ENSG00000069275.12	23389.5	0.220469	0.122335	1.80218	0.0715178	0.443586
ENSG00000069329.16	3962.2	0.13738	0.0946064	1.45212	0.146468	0.585506
ENSG00000069345.11	1393.78	0.2125	0.0964398	2.20345	0.027563	0.289235
ENSG00000069399.14	18.177	0.420915	0.548491	0.767406	0.44284	0.835934
ENSG00000069424.14	90.7912	-0.642238	0.333868	-1.92363	0.0544013	0.393524
ENSG00000069431.11	918.629	0.207383	0.16258	1.27558	0.202104	0.656243
ENSG00000069482.6	8.81976	-0.275731	0.487502	-0.5656	0.571666	0.89233
ENSG00000069493.14	74.4132	-0.80571	0.34476	-2.33701	0.0194385	0.241498
ENSG00000069509.5	412.638	-0.232006	0.1823	-1.27266	0.203139	0.656721
ENSG00000069535.13	13.9481	-0.458384	0.394566	-1.16174	0.24534	0.700052
ENSG00000069667.15	67.5043	0.153342	0.345516	0.443805	0.657183	0.92144
ENSG00000069696.6	0.642153	0.0922266	1.95788	0.0471053	0.962429	NA
ENSG00000069702.10	603.333	0.477812	0.148187	3.22438	0.00126246	0.0471253
ENSG00000069764.9	0.96946	0.504963	1.77094	0.285139	0.775538	NA
ENSG00000069812.11	1.37244	-1.33287	1.08418	-1.22937	0.218932	NA
ENSG00000069849.10	2331.35	0.0399029	0.118575	0.336521	0.736478	0.942214
ENSG00000069869.15	593.029	0.266061	0.219995	1.20939	0.226511	0.680265
ENSG00000069943.9	165.263	0.093192	0.164114	0.567848	0.570138	0.891795
ENSG00000069956.11	3766.29	0.219557	0.188006	1.16782	0.242879	0.696589
ENSG00000069966.18	286.353	-0.210751	0.11806	-1.78511	0.0742436	0.452118
ENSG00000069974.15	140.402	0.0353392	0.240095	0.147188	0.882983	0.977039
ENSG00000069998.12	721.948	-0.13937	0.175802	-0.792766	0.427914	0.828636
ENSG00000070010.18	1139.32	0.0767383	0.081532	0.941204	0.3466	0.77913
ENSG00000070018.8	2195.69	0.29772	0.115291	2.58234	0.00981331	0.169703
ENSG00000070019.4	0.764534	-0.632684	1.68182	-0.376191	0.706775	NA
ENSG00000070031.3	0.157979	0.710874	3.59864	0.19754	0.843405	NA
ENSG00000070047.11	759.224	-0.239844	0.29343	-0.817381	0.413711	0.821625
ENSG00000070061.14	1618.07	-0.0963329	0.100595	-0.957629	0.33825	0.774017
ENSG00000070081.16	765.798	-0.0836692	0.14805	-0.56514	0.571979	0.892722
ENSG00000070087.13	6477.4	0.160347	0.118857	1.34908	0.177311	0.627956
ENSG00000070159.13	58.4406	0.00322569	0.353048	0.00913667	0.99271	0.998581
ENSG00000070182.20	8.94813	-0.130359	0.787708	-0.165492	0.868557	0.973636
ENSG00000070190.12	1.01431	2.9486	1.68159	1.75345	0.0795244	NA
ENSG00000070193.4	655.182	-0.353548	0.240944	-1.46735	0.142281	0.577961
ENSG00000070214.15	1034.86	0.0811613	0.153886	0.527413	0.597907	0.902722
ENSG00000070269.13	327.005	0.0543066	0.112133	0.484307	0.628168	0.913784
ENSG00000070366.13	2128.3	-0.176466	0.141165	-1.25008	0.211272	0.664239
ENSG00000070367.15	3016.3	0.170007	0.115268	1.47489	0.140243	0.57581
ENSG00000070371.15	209.979	-0.0445044	0.189194	-0.235231	0.81403	0.960644
ENSG00000070388.11	2.24856	-0.630624	1.13135	-0.557407	0.577249	NA
ENSG00000070404.9	52.986	-0.103779	0.278749	-0.372301	0.709668	0.93782
ENSG00000070413.19	2354.6	-0.00425555	0.147507	-0.0288499	0.976984	0.995705
ENSG00000070423.17	220.197	-0.137296	0.449012	-0.305774	0.759777	0.947036
ENSG00000070444.14	550.363	-0.12184	0.233914	-0.520873	0.602456	0.904821
ENSG00000070476.14	532.407	0.0578607	0.104708	0.552589	0.580545	0.896233
ENSG00000070495.14	298.259	-0.134783	0.140964	-0.95615	0.338997	0.774352
ENSG00000070501.11	404.166	0.0223816	0.145283	0.154055	0.877566	0.975909
ENSG00000070526.14	0.0788415	0.390279	3.59864	0.108452	0.913637	NA
ENSG00000070540.12	112.539	-0.273885	0.181737	-1.50704	0.1318	0.562295
ENSG00000070601.9	8.99289	1.16074	1.11263	1.04325	0.296835	0.745189
ENSG00000070610.14	1091.5	-0.176927	0.153832	-1.15013	0.250089	0.705066
ENSG00000070614.14	4657.57	0.115343	0.158149	0.729328	0.465801	0.844332
ENSG00000070669.16	823.992	-0.274947	0.301756	-0.911158	0.362212	0.790045
ENSG00000070718.11	744.767	-0.301343	0.15409	-1.95562	0.0505094	0.381308
ENSG00000070729.13	5.22391	-0.764899	0.717052	-1.06673	0.286095	0.736124
ENSG00000070731.10	8.6325	-0.671112	0.77158	-0.869789	0.384415	0.804125
ENSG00000070748.18	4.85793	0.920991	1.01411	0.908173	0.363787	0.790709
ENSG00000070756.15	19973.7	0.0792138	0.0868959	0.911594	0.361982	0.789717
ENSG00000070759.16	57.5357	-0.4809	0.243863	-1.97201	0.0486085	0.374679
ENSG00000070761.7	987.281	0.0844776	0.160661	0.525813	0.599018	0.903098
ENSG00000070770.8	2010.24	0.208391	0.0887251	2.34872	0.018838	0.238184
ENSG00000070778.12	665.454	0.0811898	0.233194	0.348164	0.727717	0.940515
ENSG00000070785.16	479.786	0.264797	0.148933	1.77796	0.0754105	0.455115
ENSG00000070808.15	33.2096	0.0295689	0.377272	0.0783755	0.937529	0.988426
ENSG00000070814.18	2300.44	-0.287764	0.18115	-1.58854	0.112165	0.531743
ENSG00000070831.15	5644.47	0.246237	0.116977	2.105	0.0352913	0.324084
ENSG00000070882.12	846.47	0.320225	0.169975	1.88396	0.0595703	0.409541
ENSG00000070886.11	0.0863148	0.390279	3.59864	0.108452	0.913637	NA
ENSG00000070915.9	0.157677	0.710874	3.59864	0.19754	0.843405	NA
ENSG00000070950.9	769.295	0.312558	0.141131	2.21467	0.026783	0.284869
ENSG00000070961.15	1920.62	-0.117005	0.155483	-0.752527	0.451734	0.839358
ENSG00000070985.13	0.188468	-0.569109	3.59864	-0.158146	0.874342	NA
ENSG00000071051.13	739.895	0.037544	0.210352	0.178482	0.858345	0.970586
ENSG00000071054.16	8012.42	0.081827	0.160427	0.510059	0.61001	0.907948
ENSG00000071073.12	320.45	0.314151	0.224734	1.39788	0.162149	0.607732
ENSG00000071082.10	8678.17	0.357279	0.142993	2.49857	0.0124695	0.19419
ENSG00000071127.16	4362.46	0.191747	0.191044	1.00368	0.315535	0.756727
ENSG00000071189.21	803.894	0.157549	0.128397	1.22704	0.219806	0.673204
ENSG00000071203.9	0	NA	NA	NA	NA	NA
ENSG00000071205.11	88.3816	0.468021	0.378793	1.23556	0.216623	0.669665
ENSG00000071242.11	856.132	-0.0273838	0.172503	-0.158744	0.873871	0.974925
ENSG00000071243.15	537.387	0.226137	0.2215	1.02093	0.307285	0.752913
ENSG00000071246.10	1751.32	-0.0739523	0.172914	-0.427683	0.668882	0.925022
ENSG00000071282.11	114.003	0.210145	0.275979	0.761452	0.446387	0.83657
ENSG00000071462.11	854.611	0.143045	0.119819	1.19384	0.232541	0.685636
ENSG00000071537.13	2255.86	-0.0513166	0.16839	-0.304748	0.760558	0.947036
ENSG00000071539.13	911.861	0.0900572	0.167461	0.537779	0.590729	0.90063
ENSG00000071553.16	2034.43	-0.093598	0.141153	-0.663096	0.507269	0.868704
ENSG00000071564.14	3494.97	-0.147892	0.2407	-0.614425	0.538935	0.879636
ENSG00000071575.11	2771.72	0.24024	0.144627	1.66111	0.0966921	0.50354
ENSG00000071626.16	1096.84	-0.00651455	0.18598	-0.0350283	0.972057	0.995053
ENSG00000071655.17	1161.41	-0.229821	0.386845	-0.59409	0.552452	0.884719
ENSG00000071677.1	0	NA	NA	NA	NA	NA
ENSG00000071794.15	1319.69	0.157894	0.107509	1.46866	0.141926	0.577705
ENSG00000071859.14	666.98	-0.100689	0.128932	-0.780948	0.434833	0.831286
ENSG00000071889.16	194.207	-0.155602	0.288014	-0.540258	0.589019	0.900165
ENSG00000071894.16	2141.45	-0.445441	0.286682	-1.55378	0.120237	0.543516
ENSG00000071909.18	2.24965	-1.095	0.812675	-1.3474	0.177852	NA
ENSG00000071967.11	232.396	-0.0959792	0.225128	-0.426331	0.669867	0.925412
ENSG00000071991.8	1.16291	1.14552	1.63785	0.699402	0.484301	NA
ENSG00000071994.10	1030.46	0.232545	0.097086	2.39525	0.0166092	0.225702
ENSG00000072041.16	213.115	0.205492	0.234654	0.875723	0.381181	0.801876
ENSG00000072042.12	1809.79	0.0157714	0.12714	0.124047	0.901278	0.981788
ENSG00000072062.13	2129.46	-0.0417622	0.150723	-0.277078	0.78172	0.952676
ENSG00000072071.16	914.367	-0.259881	0.275648	-0.942801	0.345783	0.778889
ENSG00000072080.10	0.79871	0.579459	2.01759	0.287203	0.773957	NA
ENSG00000072110.13	3797.02	0.226867	0.253844	0.893726	0.371468	0.796556
ENSG00000072121.15	842.927	0.162488	0.159482	1.01885	0.308276	0.753594
ENSG00000072133.10	370.794	-0.000755045	0.145331	-0.00519533	0.995855	0.999133
ENSG00000072134.15	831.874	0.337078	0.185446	1.81766	0.0691165	0.43512
ENSG00000072135.12	313.104	-0.584573	0.183434	-3.18683	0.00143842	0.0511553
ENSG00000072163.19	26.3355	0.552933	0.449525	1.23004	0.218682	0.672235
ENSG00000072182.12	7.52853	-0.0654884	0.605722	-0.108116	0.913904	0.983345
ENSG00000072195.14	94.1754	-0.660363	0.275034	-2.40102	0.0163494	0.224259
ENSG00000072201.13	45.6347	0.684997	0.271694	2.52121	0.0116953	0.187539
ENSG00000072210.18	1114.43	0.124577	0.0800054	1.55711	0.119444	0.542174
ENSG00000072274.12	2850.15	0.400908	0.309086	1.29708	0.194605	0.64813
ENSG00000072310.16	972.173	-0.214912	0.202489	-1.06135	0.28853	0.738986
ENSG00000072315.3	0.525201	-0.974676	1.93075	-0.504817	0.613687	NA
ENSG00000072364.12	2572.31	0.407151	0.105793	3.84855	0.000118821	0.00922276
ENSG00000072401.14	446.941	0.506727	0.227042	2.23186	0.0256242	0.279225
ENSG00000072415.8	1928.48	0.33701	0.15377	2.19164	0.0284052	0.292196
ENSG00000072422.16	826.025	0.185086	0.129026	1.43448	0.151434	0.590055
ENSG00000072501.17	7811.41	0.0690882	0.252537	0.273577	0.78441	0.95341
ENSG00000072506.12	1187.29	-0.197642	0.122533	-1.61298	0.106749	0.52029
ENSG00000072518.20	891.011	0.164258	0.13256	1.23913	0.215299	0.66824
ENSG00000072571.19	2219.61	0.141098	0.16213	0.870281	0.384147	0.804125
ENSG00000072609.17	485.286	-0.0477986	0.130893	-0.365173	0.714982	0.938223
ENSG00000072657.8	85.8155	-0.873476	0.420213	-2.07865	0.0376494	0.333753
ENSG00000072682.18	272.335	-0.151141	0.133146	-1.13515	0.256311	0.713081
ENSG00000072694.20	0.391402	-0.870482	2.38284	-0.365313	0.714878	NA
ENSG00000072736.18	2003.17	0.133362	0.079374	1.68017	0.0929245	0.496879
ENSG00000072756.16	386.874	0.0469721	0.156196	0.300724	0.763625	0.947327
ENSG00000072778.19	1322.28	-0.626038	0.157101	-3.98495	6.74941e-05	0.00616909
ENSG00000072786.12	459.601	0.282147	0.206391	1.36706	0.171608	0.621354
ENSG00000072803.17	2000	0.450341	0.121516	3.70603	0.00021053	0.0141999
ENSG00000072818.11	15.2615	0.354708	0.770914	0.460114	0.645434	0.91806
ENSG00000072832.14	6099.41	0.106276	0.229473	0.46313	0.643271	0.91806
ENSG00000072840.12	452.365	0.446218	0.12562	3.55214	0.000382118	0.0208305
ENSG00000072849.10	832.855	0.0372536	0.128543	0.289814	0.771959	0.949921
ENSG00000072858.10	2.62557	0.911925	0.779995	1.16914	0.242347	NA
ENSG00000072864.14	1058.78	-0.0678302	0.0998839	-0.67909	0.497081	0.86245
ENSG00000072952.18	170.897	-0.154396	0.172102	-0.897121	0.369654	0.795912
ENSG00000072954.6	59.8631	0.213095	0.355657	0.599157	0.549068	0.883931
ENSG00000072958.8	1383.5	-0.0345281	0.107081	-0.322448	0.747113	0.94432
ENSG00000073008.14	260.859	0.19112	0.122593	1.55898	0.119	0.541926
ENSG00000073050.11	1357.14	-0.432638	0.189579	-2.2821	0.0224837	0.260688
ENSG00000073060.15	611.41	-0.10082	0.242576	-0.415625	0.677685	0.927799
ENSG00000073067.13	0.322849	-1.13107	2.91998	-0.387356	0.698492	NA
ENSG00000073111.13	7360.1	-0.0853696	0.151661	-0.562896	0.573506	0.893325
ENSG00000073146.15	0.811711	0.347919	2.06568	0.168428	0.866247	NA
ENSG00000073150.13	38.7314	-0.271867	0.34913	-0.778699	0.436157	0.832072
ENSG00000073169.13	128.415	-0.367301	0.440844	-0.833178	0.404745	0.815493
ENSG00000073282.12	1.94862	-1.16309	1.3183	-0.882267	0.377633	NA
ENSG00000073331.17	20.5294	0.0859969	0.498299	0.172581	0.862981	0.971582
ENSG00000073350.13	22.4433	-0.43573	0.541034	-0.805366	0.420608	0.825262
ENSG00000073417.14	146.777	0.0645431	0.31018	0.208083	0.835164	0.965116
ENSG00000073464.11	335.122	-0.317265	0.163165	-1.94445	0.0518414	0.38644
ENSG00000073536.17	563.425	-0.124638	0.18013	-0.691935	0.488978	0.857816
ENSG00000073578.16	1790.94	-0.0471593	0.104992	-0.449171	0.653309	0.919627
ENSG00000073584.19	5855.78	0.0556054	0.131001	0.424466	0.671226	0.925764
ENSG00000073598.5	3.63314	1.1746	0.797044	1.47369	0.140564	0.576048
ENSG00000073605.18	48.0332	-0.78713	0.318025	-2.47506	0.0133214	0.202304
ENSG00000073614.12	1976.68	0.0383532	0.148578	0.258135	0.796303	0.95673
ENSG00000073670.13	50.9142	-0.405198	0.296608	-1.3661	0.171907	0.621649
ENSG00000073711.10	843.174	-0.150031	0.149863	-1.00112	0.316767	0.757415
ENSG00000073712.14	2181.74	0.226902	0.210137	1.07978	0.280239	0.733385
ENSG00000073734.8	1.1682	-0.0359587	1.58286	-0.0227176	0.981876	NA
ENSG00000073737.16	0.373404	-0.693644	2.39131	-0.290069	0.771764	NA
ENSG00000073754.5	0	NA	NA	NA	NA	NA
ENSG00000073756.11	8.62598	-0.998528	0.541104	-1.84535	0.0649863	0.426342
ENSG00000073792.15	4117.76	0.0233703	0.0746666	0.312996	0.754284	0.946292
ENSG00000073803.13	700.557	0.140172	0.0992967	1.41165	0.158053	0.601067
ENSG00000073849.14	1037.95	0.0377461	0.232973	0.162019	0.871291	0.974634
ENSG00000073861.2	0.598061	-0.59199	1.71597	-0.344989	0.730102	NA
ENSG00000073905.8	0.437239	1.79708	2.82842	0.635366	0.52519	NA
ENSG00000073910.21	132.757	-0.977441	0.467291	-2.09172	0.0364638	0.329133
ENSG00000073921.17	2955.79	0.242341	0.110022	2.20266	0.0276185	0.289282
ENSG00000073969.18	1853.03	0.0719652	0.117214	0.613962	0.53924	0.879982
ENSG00000074047.21	1572.66	-0.31306	0.303118	-1.0328	0.301698	0.74879
ENSG00000074054.18	3426.48	0.0641571	0.0980059	0.654625	0.512709	0.871748
ENSG00000074071.14	566.623	-0.00103707	0.225393	-0.00460115	0.996329	0.999133
ENSG00000074181.8	4027.62	0.100622	0.216669	0.464405	0.642358	0.917803
ENSG00000074201.8	2751.01	0.221097	0.117837	1.87629	0.0606154	0.41297
ENSG00000074211.13	3.86846	-0.161545	1.02085	-0.158246	0.874263	0.974925
ENSG00000074219.13	3472.28	-0.140114	0.193388	-0.724522	0.468745	0.845393
ENSG00000074266.19	761.49	0.0857571	0.125839	0.681483	0.495566	0.861808
ENSG00000074276.10	40.5189	-0.495424	0.487535	-1.01618	0.309543	0.753594
ENSG00000074317.10	1.03214	1.11619	1.4216	0.785163	0.432358	NA
ENSG00000074319.12	1021.06	-0.00876816	0.127459	-0.0687922	0.945155	0.989587
ENSG00000074356.16	1686.33	0.256046	0.142302	1.79931	0.0719699	0.444922
ENSG00000074370.17	20.2636	-0.453229	0.507897	-0.892366	0.372197	0.797006
ENSG00000074410.13	66.6911	-0.262786	0.371851	-0.706696	0.479756	0.853034
ENSG00000074416.13	5.6539	-1.08701	1.02635	-1.0591	0.289556	0.739486
ENSG00000074527.11	235.824	0.155258	0.291101	0.533347	0.593793	0.901366
ENSG00000074582.13	356.205	-0.136862	0.126163	-1.0848	0.278009	0.731001
ENSG00000074590.13	3001.13	0.451354	0.136339	3.31053	0.000931199	0.0377889
ENSG00000074603.18	717.922	0.326689	0.147272	2.21827	0.0265364	0.283723
ENSG00000074621.13	242.332	-0.119034	0.285033	-0.417617	0.676228	0.927799
ENSG00000074657.13	4281.63	-0.00240643	0.11667	-0.020626	0.983544	0.99657
ENSG00000074660.15	6.04222	-0.532198	0.663415	-0.80221	0.422431	0.826069
ENSG00000074695.5	2488.59	0.168744	0.141602	1.19168	0.233387	0.686149
ENSG00000074696.12	7380.59	0.0463331	0.157098	0.294931	0.768046	0.9489
ENSG00000074706.13	8.98895	1.02028	0.896428	1.13816	0.255055	0.711006
ENSG00000074755.14	889.093	0.220972	0.15356	1.43899	0.150153	0.58969
ENSG00000074771.3	0	NA	NA	NA	NA	NA
ENSG00000074800.14	32769.4	0.141391	0.182832	0.773339	0.439322	0.83469
ENSG00000074803.18	5.21206	0.104234	0.757801	0.137548	0.890597	0.978372
ENSG00000074842.7	720.621	0.0565431	0.234712	0.240904	0.80963	0.958842
ENSG00000074855.10	296.871	-0.0156117	0.245849	-0.0635011	0.949368	0.990345
ENSG00000074935.13	290.642	-0.0990706	0.175082	-0.565852	0.571495	0.892267
ENSG00000074964.16	554.455	-0.105219	0.308629	-0.340924	0.733161	0.940954
ENSG00000074966.10	1.52926	-0.696216	1.2423	-0.560427	0.575189	NA
ENSG00000075035.9	107.763	-0.290317	0.475985	-0.60993	0.541908	0.880524
ENSG00000075043.18	1638.94	0.0272484	0.281865	0.0966718	0.922987	0.984485
ENSG00000075073.14	1.01093	1.0705	1.50673	0.710484	0.477404	NA
ENSG00000075089.9	404.79	0.268428	0.147504	1.8198	0.0687887	0.434175
ENSG00000075131.9	429.959	0.0573276	0.142849	0.401315	0.688188	0.930653
ENSG00000075142.13	1446.69	0.0180686	0.0928108	0.194682	0.845642	0.967525
ENSG00000075151.20	3724.89	-0.087989	0.0826915	-1.06406	0.2873	0.737667
ENSG00000075188.8	702.575	0.271402	0.146967	1.84669	0.0647927	0.425856
ENSG00000075213.10	4136.87	0.359607	0.174766	2.05765	0.0396239	0.341579
ENSG00000075218.18	1522.1	-0.213808	0.102597	-2.08395	0.0371645	0.331783
ENSG00000075223.13	1493.37	0.533389	0.302081	1.76571	0.0774442	0.45932
ENSG00000075234.16	548.7	0.16718	0.183785	0.909651	0.363007	0.790445
ENSG00000075239.13	873.592	-0.0316034	0.141235	-0.223766	0.82294	0.962666
ENSG00000075240.16	348.055	-0.148935	0.225921	-0.659234	0.509745	0.869961
ENSG00000075275.16	1125.57	0.317842	0.158097	2.01043	0.044386	0.358328
ENSG00000075290.7	71.7556	-0.0656522	0.392734	-0.167167	0.867239	0.973106
ENSG00000075292.18	3906.76	-0.0810266	0.138455	-0.585218	0.558401	0.887104
ENSG00000075303.12	494.697	0.478309	0.143996	3.32168	0.000894777	0.0369993
ENSG00000075336.11	524.269	0.468105	0.135437	3.45626	0.000547725	0.0262586
ENSG00000075340.22	1019.93	-0.209781	0.298912	-0.701815	0.482794	0.853993
ENSG00000075388.3	0	NA	NA	NA	NA	NA
ENSG00000075391.16	1815.51	0.167722	0.239276	0.700957	0.48333	0.8546
ENSG00000075399.13	153.347	-0.352416	0.282054	-1.24946	0.211496	0.664389
ENSG00000075407.18	616.889	-0.118839	0.124062	-0.957904	0.338111	0.774017
ENSG00000075413.17	1843.59	0.026739	0.104569	0.255706	0.798178	0.957129
ENSG00000075415.12	10711.9	0.278251	0.0959049	2.90133	0.00371586	0.0947617
ENSG00000075420.12	1552.76	0.154302	0.0947988	1.62768	0.103593	0.514887
ENSG00000075426.11	111.516	1.01257	0.440316	2.29964	0.0214685	0.254499
ENSG00000075429.8	0.760377	1.37956	2.35325	0.586235	0.557718	NA
ENSG00000075461.5	1221.27	-0.284213	0.286933	-0.990521	0.32192	0.760845
ENSG00000075539.14	2095.34	0.377855	0.195162	1.93611	0.0528539	0.389274
ENSG00000075568.16	1939	0.148716	0.0891017	1.66906	0.0951047	0.500843
ENSG00000075618.17	3629.89	-0.058671	0.32933	-0.178152	0.858603	0.970586
ENSG00000075624.14	88506.2	-0.11874	0.279105	-0.425432	0.670522	0.925431
ENSG00000075643.5	25.4114	0.32887	0.407512	0.807021	0.419654	0.82472
ENSG00000075651.15	46.3271	-0.129072	0.392641	-0.328728	0.742361	0.943742
ENSG00000075673.11	2.51074	-1.06269	0.931533	-1.1408	0.253953	NA
ENSG00000075702.17	732.237	-0.215139	0.139545	-1.54172	0.123143	0.549137
ENSG00000075711.20	1685.68	0.174321	0.111616	1.56179	0.118337	0.540054
ENSG00000075785.12	2531.8	0.00768844	0.121747	0.0631508	0.949646	0.990519
ENSG00000075790.10	630.458	0.186807	0.116363	1.60538	0.10841	0.523708
ENSG00000075826.16	126.024	-0.496752	0.268579	-1.84956	0.0643771	0.423978
ENSG00000075856.11	2389.83	-0.107216	0.0988084	-1.08509	0.277881	0.731001
ENSG00000075884.13	13.3444	-0.102841	0.585583	-0.175622	0.860591	0.970963
ENSG00000075886.10	3.80735	-0.237808	1.0253	-0.23194	0.816585	0.960871
ENSG00000075891.21	0	NA	NA	NA	NA	NA
ENSG00000075914.12	669.871	0.0427472	0.112627	0.379547	0.704282	0.935799
ENSG00000075945.12	465.228	0.0194608	0.150019	0.129722	0.896786	0.980188
ENSG00000075975.15	966.938	-0.030534	0.0954052	-0.320046	0.748934	0.945236
ENSG00000076003.4	5750.37	0.154722	0.0941665	1.64307	0.100369	0.508605
ENSG00000076043.9	352.221	0.199802	0.212152	0.941786	0.346302	0.778989
ENSG00000076053.10	521.771	0.157457	0.131919	1.19359	0.232639	0.685718
ENSG00000076067.12	750.73	0.229675	0.17341	1.32447	0.185349	0.638166
ENSG00000076108.11	5126.34	0.158046	0.147244	1.07336	0.28311	0.734727
ENSG00000076201.14	897.574	-0.0856413	0.228105	-0.375447	0.707328	0.936618
ENSG00000076242.14	2060.68	0.0961284	0.138026	0.69645	0.486147	0.856917
ENSG00000076248.10	2333.85	0.211418	0.0924916	2.2858	0.0222657	0.259391
ENSG00000076258.9	21.7925	0.0548913	0.465047	0.118034	0.906041	0.983098
ENSG00000076321.10	354.759	0.0365964	0.158405	0.231031	0.817291	0.960883
ENSG00000076344.15	7.04012	0.0863558	0.72018	0.119909	0.904556	0.982909
ENSG00000076351.12	157.288	0.131624	0.228881	0.575073	0.565242	0.890331
ENSG00000076356.6	1591.24	-0.0208085	0.283313	-0.073447	0.94145	0.989187
ENSG00000076382.16	3370.25	-0.0570277	0.0624131	-0.913715	0.360867	0.788577
ENSG00000076513.16	861.179	-0.0292776	0.123304	-0.237443	0.812313	0.959962
ENSG00000076554.15	158.428	0.439856	0.320776	1.37122	0.170306	0.619896
ENSG00000076555.15	282.078	-0.0692954	0.152722	-0.453735	0.650019	0.919063
ENSG00000076604.14	1710.69	0.163264	0.21468	0.760499	0.446957	0.83663
ENSG00000076641.4	213.838	0.0855985	0.362136	0.236371	0.813144	0.960453
ENSG00000076650.6	296.065	-0.319391	0.17285	-1.84779	0.0646322	0.425121
ENSG00000076662.9	34.9328	-0.0168776	0.30081	-0.0561071	0.955256	0.992345
ENSG00000076685.18	1564.73	0.0594933	0.119322	0.498594	0.618065	0.910551
ENSG00000076706.16	553.365	0.0581772	0.169591	0.343044	0.731565	0.940854
ENSG00000076716.8	6989.44	1.31561	0.355164	3.70422	0.000212039	0.0142037
ENSG00000076770.14	915.455	0.137334	0.135882	1.01068	0.312169	0.754286
ENSG00000076826.9	73.8556	0.0722981	0.646975	0.111748	0.911023	0.983167
ENSG00000076864.19	71.0211	0.213607	0.389435	0.548503	0.583346	0.897456
ENSG00000076924.11	748.079	-0.200432	0.276726	-0.7243	0.468882	0.845393
ENSG00000076928.17	375.715	-0.170569	0.269031	-0.634013	0.526072	0.876894
ENSG00000076944.15	10.3828	0.455095	0.539203	0.844013	0.398662	0.811851
ENSG00000076984.17	502.815	-0.23347	0.244278	-0.955757	0.339195	0.774369
ENSG00000077009.13	2.73012	-1.23822	0.983744	-1.25868	0.208147	NA
ENSG00000077044.10	655.17	0.13749	0.161513	0.851262	0.394624	0.809652
ENSG00000077063.10	203.381	-0.445937	0.202523	-2.20191	0.0276719	0.2896
ENSG00000077080.9	18.0243	0.178999	0.82335	0.217404	0.827894	0.963865
ENSG00000077092.18	51.6922	0.00291681	0.306224	0.00952509	0.9924	0.998581
ENSG00000077097.15	8192.16	0.000596425	0.13315	0.00447933	0.996426	0.999133
ENSG00000077147.14	4406.3	0.39986	0.157808	2.53383	0.0112822	0.183747
ENSG00000077150.18	294.342	0.0409848	0.182125	0.225037	0.82195	0.962491
ENSG00000077152.10	997.714	0.186975	0.117725	1.58823	0.112235	0.531743
ENSG00000077157.21	523.825	0.542706	0.256644	2.11462	0.034462	0.320396
ENSG00000077232.17	3029.68	0.264178	0.124601	2.12019	0.03399	0.318627
ENSG00000077235.17	3934.21	-0.209327	0.156416	-1.33827	0.180807	0.632881
ENSG00000077238.13	219.193	-0.153183	0.202847	-0.755165	0.45015	0.838245
ENSG00000077254.14	2389.47	0.16139	0.109513	1.47371	0.140561	0.576048
ENSG00000077264.14	502.274	-0.399222	0.191077	-2.08932	0.0366785	0.330066
ENSG00000077274.8	18.2113	-0.877407	0.49102	-1.78691	0.0739526	0.451753
ENSG00000077279.18	2918.93	-0.0143433	0.171807	-0.0834848	0.933466	0.987538
ENSG00000077312.8	2253.69	-0.115626	0.0955572	-1.21002	0.226271	0.680136
ENSG00000077327.15	13.1822	0.606767	0.493754	1.22888	0.219115	0.672495
ENSG00000077348.8	158.543	0.140317	0.357351	0.392659	0.694571	0.932068
ENSG00000077380.15	3880.52	0.109735	0.102674	1.06877	0.285174	0.736074
ENSG00000077420.15	0.0714116	0.390279	3.59864	0.108452	0.913637	NA
ENSG00000077454.15	300.335	-0.356461	0.223497	-1.59492	0.110729	0.528333
ENSG00000077458.12	420.506	0.21269	0.197038	1.07944	0.280392	0.733385
ENSG00000077463.14	154.459	-0.357006	0.293053	-1.21823	0.223137	0.676792
ENSG00000077498.8	0.419653	0.178905	3.38679	0.0528244	0.957872	NA
ENSG00000077514.8	1698.14	0.0545918	0.097852	0.557902	0.576911	0.894893
ENSG00000077522.12	5.92214	-0.402027	0.779102	-0.516013	0.605845	0.906264
ENSG00000077549.17	4694.92	0.0356278	0.11046	0.322541	0.747043	0.94432
ENSG00000077585.13	140.852	0.0307359	0.15571	0.197393	0.84352	0.967525
ENSG00000077616.10	181.988	-0.763829	0.261731	-2.91837	0.00351865	0.0914009
ENSG00000077684.15	1492.77	0.138723	0.10587	1.31032	0.190089	0.643277
ENSG00000077713.18	53.5482	-0.430393	0.676955	-0.635778	0.524921	0.876809
ENSG00000077721.15	832.137	0.105188	0.107561	0.977939	0.328105	0.766387
ENSG00000077782.19	9366.3	0.0264448	0.146827	0.180109	0.857067	0.970582
ENSG00000077800.11	0.142692	0.390279	3.59864	0.108452	0.913637	NA
ENSG00000077935.16	2.67805	-0.0633275	0.805306	-0.0786378	0.937321	NA
ENSG00000077942.18	2704.7	0.0781963	0.348339	0.224484	0.822381	0.962591
ENSG00000077943.7	15.683	0.361454	1.4782	0.244523	0.806825	0.958018
ENSG00000077984.5	0.483237	-0.296699	2.01963	-0.146907	0.883205	NA
ENSG00000078018.19	13742.4	0.120409	0.0901916	1.33504	0.181864	0.634364
ENSG00000078043.15	464.997	0.104269	0.122453	0.851502	0.39449	0.809652
ENSG00000078053.16	952.956	-0.289966	0.199336	-1.45466	0.145764	0.584621
ENSG00000078061.12	741.388	-0.159357	0.102095	-1.56087	0.118554	0.540542
ENSG00000078070.12	485.821	-0.0956128	0.189652	-0.504149	0.614157	0.908486
ENSG00000078081.7	6.94213	0.245511	0.566023	0.433747	0.664472	0.923593
ENSG00000078098.13	1.65678	-2.08318	1.51291	-1.37694	0.168532	NA
ENSG00000078114.18	2090.47	0.394892	0.252396	1.56457	0.117683	0.538972
ENSG00000078124.11	493.622	0.0556701	0.139143	0.400093	0.689088	0.930891
ENSG00000078140.13	2292.29	0.1733	0.161604	1.07238	0.283551	0.734896
ENSG00000078142.12	1046.85	0.13116	0.169972	0.771659	0.440316	0.834736
ENSG00000078177.13	1562.94	0.382	0.150944	2.53075	0.011382	0.184632
ENSG00000078237.6	469.009	0.191808	0.237115	0.808925	0.418558	0.823728
ENSG00000078246.16	1043.17	0.0411019	0.0840602	0.488958	0.624871	0.912785
ENSG00000078269.14	504.685	0.248096	0.186767	1.32837	0.184055	0.637189
ENSG00000078295.16	424.748	0.457713	0.385732	1.18661	0.235382	0.687518
ENSG00000078304.19	2988.73	0.0574666	0.0856544	0.670912	0.502277	0.865809
ENSG00000078319.9	160.32	0.310204	0.132055	2.34905	0.0188211	0.238184
ENSG00000078328.20	25.9773	-0.884838	1.25919	-0.702704	0.48224	0.853993
ENSG00000078369.17	10784.9	0.0374404	0.144996	0.258216	0.79624	0.95673
ENSG00000078399.17	0	NA	NA	NA	NA	NA
ENSG00000078401.6	15.6106	1.25285	0.918121	1.36458	0.172384	0.621824
ENSG00000078403.16	1631.66	-0.0946586	0.098157	-0.964359	0.334866	0.771294
ENSG00000078487.17	33.1956	-0.348146	0.288586	-1.20639	0.227668	0.68068
ENSG00000078549.14	741.544	-0.319302	0.167316	-1.90838	0.0563427	0.399308
ENSG00000078579.8	0	NA	NA	NA	NA	NA
ENSG00000078589.12	0	NA	NA	NA	NA	NA
ENSG00000078596.10	5.91638	-1.89611	0.903231	-2.09925	0.0357952	0.32606
ENSG00000078618.21	3908.69	-0.0596058	0.116593	-0.511229	0.60919	0.907246
ENSG00000078668.13	2573.62	0.126569	0.121548	1.04131	0.297732	0.745347
ENSG00000078674.17	6378.38	-0.0823336	0.10134	-0.812452	0.416533	0.82323
ENSG00000078687.17	698.161	-0.260888	0.20063	-1.30034	0.193483	0.646596
ENSG00000078699.21	764.913	0.059019	0.210595	0.280249	0.779286	0.951998
ENSG00000078725.12	30.6743	-0.397696	0.393168	-1.01152	0.311768	0.754017
ENSG00000078747.14	1489.65	0.286664	0.147088	1.94892	0.0513045	0.384489
ENSG00000078795.16	1.24497	-1.74545	1.21936	-1.43145	0.152302	NA
ENSG00000078804.12	319.33	0.246134	0.13948	1.76466	0.0776213	0.45982
ENSG00000078808.16	962.478	-0.161	0.173893	-0.925857	0.354521	0.784526
ENSG00000078814.15	6.23723	-0.0913367	0.810699	-0.112664	0.910297	0.983167
ENSG00000078898.6	0.256826	-1.65926	3.53569	-0.46929	0.638862	NA
ENSG00000078900.14	21.6185	0.601856	0.48948	1.22958	0.218853	0.672495
ENSG00000078902.15	416.584	-0.15548	0.339908	-0.457417	0.647372	0.918883
ENSG00000078967.12	193.749	0.0823804	0.137688	0.59831	0.549633	0.884186
ENSG00000079101.16	4.90174	0.678251	0.824885	0.822237	0.410942	0.820091
ENSG00000079102.16	113.63	-0.0670615	0.519039	-0.129203	0.897197	0.980276
ENSG00000079112.9	1.20012	1.06003	1.41554	0.74885	0.453948	NA
ENSG00000079134.11	920.152	-0.09052	0.144607	-0.625971	0.531334	0.878455
ENSG00000079150.17	289.795	0.0541779	0.171019	0.316794	0.7514	0.945534
ENSG00000079156.16	537.245	0.0389418	0.18478	0.210747	0.833085	0.965004
ENSG00000079215.13	1446.11	-0.0858463	0.150075	-0.572022	0.567307	0.890481
ENSG00000079246.15	18623.9	0.12237	0.114818	1.06578	0.286525	0.736523
ENSG00000079257.7	70.9597	0.465356	0.360903	1.28942	0.197252	0.651245
ENSG00000079263.18	3.45108	2.7063	1.14338	2.36693	0.0179361	0.233576
ENSG00000079277.19	341.599	0.0106721	0.12932	0.0825252	0.934229	0.987652
ENSG00000079308.17	169.741	0.0168486	0.378546	0.0445087	0.964499	0.993868
ENSG00000079313.14	312.492	-0.168741	0.298886	-0.564565	0.57237	0.892722
ENSG00000079332.14	2422.74	0.0303007	0.106718	0.283932	0.776463	0.951664
ENSG00000079335.19	355.556	0.247204	0.167906	1.47227	0.140947	0.576694
ENSG00000079337.15	24.1566	-0.232005	0.518681	-0.447299	0.654659	0.919909
ENSG00000079385.21	1.71016	-1.57723	1.333	-1.18321	0.236724	NA
ENSG00000079387.13	1263.25	0.150758	0.087796	1.71714	0.0859528	0.480079
ENSG00000079393.20	0.651092	-0.635338	1.69367	-0.375125	0.707568	NA
ENSG00000079432.7	941.466	-0.249181	0.299764	-0.831257	0.405829	0.816667
ENSG00000079435.9	137.269	-0.36931	0.367684	-1.00442	0.315175	0.756514
ENSG00000079459.12	10569.3	0.0873142	0.0980721	0.890306	0.373301	0.798008
ENSG00000079462.7	1030.42	-0.243008	0.162804	-1.49264	0.13553	0.568026
ENSG00000079482.12	249.867	-0.000273631	0.222058	-0.00123225	0.999017	0.999784
ENSG00000079557.4	0	NA	NA	NA	NA	NA
ENSG00000079616.12	2921.62	-0.256618	0.102292	-2.50868	0.0121183	0.190849
ENSG00000079689.13	0.523973	0.766299	2.35572	0.325293	0.744959	NA
ENSG00000079691.17	200.703	-0.066451	0.197796	-0.335957	0.736903	0.942385
ENSG00000079739.15	618.752	-0.157562	0.0981951	-1.60458	0.108586	0.523987
ENSG00000079785.14	4788.11	0.0604724	0.10902	0.554688	0.579108	0.895615
ENSG00000079805.16	2005.5	-0.00970373	0.111328	-0.0871631	0.930542	0.986592
ENSG00000079819.18	1946.87	-0.140176	0.11477	-1.22137	0.221946	0.675424
ENSG00000079841.18	44.9695	-0.0425374	0.288878	-0.147251	0.882934	0.977039
ENSG00000079931.14	103.176	0.464222	0.227679	2.03893	0.0414568	0.346638
ENSG00000079950.13	937.687	0.197555	0.161051	1.22666	0.219949	0.673377
ENSG00000079974.17	579.776	-0.0878967	0.103023	-0.853179	0.39356	0.809042
ENSG00000079999.13	957.056	-0.00769424	0.0996335	-0.0772255	0.938444	0.988426
ENSG00000080007.7	0.657244	-0.957832	1.84208	-0.519973	0.603082	NA
ENSG00000080031.9	18.3487	-0.847401	0.419375	-2.02062	0.0433186	0.353636
ENSG00000080166.15	6.39439	-0.745476	0.608579	-1.22494	0.220596	0.673657
ENSG00000080189.14	693.738	-0.180836	0.145734	-1.24086	0.214656	0.667621
ENSG00000080200.9	351.965	0.00833065	0.220873	0.037717	0.969913	0.994968
ENSG00000080224.17	15.6001	0.20845	0.540412	0.385724	0.699701	0.934362
ENSG00000080293.9	0.688816	0.526852	2.26856	0.232241	0.816351	NA
ENSG00000080298.15	2365.09	0.0168181	0.166234	0.101171	0.919414	0.983815
ENSG00000080345.17	2841.97	0.265943	0.1306	2.03632	0.0417179	0.34754
ENSG00000080371.5	1118.93	0.223075	0.0922471	2.41824	0.0155958	0.218208
ENSG00000080493.15	196.772	0.328785	0.29763	1.10468	0.269299	0.722862
ENSG00000080503.23	318.315	0.329421	0.204076	1.6142	0.106483	0.520103
ENSG00000080511.3	0.331126	-1.39104	2.8769	-0.48352	0.628726	NA
ENSG00000080546.13	941.222	0.302301	0.199236	1.5173	0.129191	0.558431
ENSG00000080561.13	40.5959	0.00499379	0.277982	0.0179645	0.985667	0.997145
ENSG00000080572.12	0.0720203	0.390279	3.59864	0.108452	0.913637	NA
ENSG00000080573.6	22.1823	-0.540877	0.710719	-0.761027	0.446641	0.83657
ENSG00000080603.16	3447.39	-0.035412	0.214121	-0.165383	0.868643	0.973676
ENSG00000080608.9	776.417	0.193932	0.213294	0.909227	0.363231	0.790445
ENSG00000080618.14	1.78229	1.5196	1.44291	1.05315	0.292272	NA
ENSG00000080644.15	48.4775	0.178474	0.551053	0.323878	0.74603	0.944201
ENSG00000080709.14	8.14452	-0.459367	0.492065	-0.933549	0.350537	0.782527
ENSG00000080802.18	553.719	-0.1834	0.137894	-1.33001	0.183516	0.636109
ENSG00000080815.18	2272.23	0.0415742	0.0741836	0.560423	0.575191	0.894335
ENSG00000080819.6	446.526	0.299962	0.139861	2.14471	0.0319759	0.310705
ENSG00000080822.16	1385.25	-0.0844153	0.111914	-0.75429	0.450675	0.838692
ENSG00000080823.22	126.758	-0.3995	0.237864	-1.67953	0.093049	0.496879
ENSG00000080824.18	37889.5	0.252386	0.175817	1.43551	0.151143	0.590055
ENSG00000080839.11	785.767	0.103864	0.144213	0.720212	0.471394	0.846756
ENSG00000080845.17	2147.62	-0.220551	0.185089	-1.1916	0.23342	0.686149
ENSG00000080854.14	57.3802	0.553558	0.274421	2.01718	0.0436762	0.354631
ENSG00000080910.11	0	NA	NA	NA	NA	NA
ENSG00000080947.14	40.3601	0.104664	0.398272	0.262796	0.792708	0.956295
ENSG00000080986.12	1579.37	-0.0227625	0.113429	-0.200677	0.840951	0.967456
ENSG00000081014.10	468.905	0.198677	0.151693	1.30974	0.190285	0.643368
ENSG00000081019.13	963.248	0.177646	0.154063	1.15308	0.248878	0.703374
ENSG00000081026.18	623.888	0.119127	0.140972	0.845039	0.398089	0.811445
ENSG00000081041.8	8.84613	0.029249	0.606568	0.0482205	0.96154	0.992931
ENSG00000081051.7	14.093	1.42515	1.01723	1.40101	0.16121	0.605615
ENSG00000081052.12	2.84133	-0.256842	0.756628	-0.339456	0.734266	NA
ENSG00000081059.19	325.699	0.0184776	0.145728	0.126795	0.899102	0.981058
ENSG00000081087.14	295.196	0.0883591	0.218076	0.405175	0.685349	0.929789
ENSG00000081138.13	397.294	0.260239	0.169535	1.53501	0.124781	0.550952
ENSG00000081148.11	8.32916	-0.336336	0.466247	-0.721369	0.470682	0.846671
ENSG00000081154.11	2581.14	0.297547	0.132433	2.24678	0.0246543	0.273881
ENSG00000081177.18	678.527	0.13264	0.170219	0.779227	0.435846	0.832072
ENSG00000081181.7	355.209	-0.0987255	0.143134	-0.689744	0.490355	0.858671
ENSG00000081189.15	80.3676	-0.229139	0.377724	-0.60663	0.544096	0.88142
ENSG00000081237.19	1.98387	2.92599	1.83715	1.59268	0.111233	NA
ENSG00000081248.10	6.05454	-0.675777	0.632151	-1.06901	0.285065	0.736069
ENSG00000081277.12	0	NA	NA	NA	NA	NA
ENSG00000081307.12	897.715	0.194062	0.111003	1.74826	0.0804182	0.467592
ENSG00000081320.10	314.027	0.236268	0.156801	1.50679	0.131863	0.562295
ENSG00000081377.16	412.772	-0.131363	0.136861	-0.959828	0.337142	0.773448
ENSG00000081386.12	543.832	-0.0686572	0.168564	-0.407306	0.683783	0.929395
ENSG00000081479.12	3708.51	0.424602	0.269843	1.57351	0.1156	0.536662
ENSG00000081665.13	176.436	-0.587005	0.236684	-2.48012	0.013134	0.200827
ENSG00000081692.12	296.969	-0.0295283	0.226177	-0.130554	0.896128	0.979816
ENSG00000081721.11	447.172	-0.146653	0.180896	-0.810703	0.417536	0.823416
ENSG00000081760.16	576.697	-0.143397	0.102906	-1.39348	0.163475	0.60936
ENSG00000081791.8	1435.28	-0.0741824	0.131717	-0.563196	0.573301	0.893259
ENSG00000081800.8	0.381319	-0.705824	2.06227	-0.342256	0.732158	NA
ENSG00000081803.15	298.4	0.279586	0.1276	2.19112	0.0284428	0.292196
ENSG00000081818.3	6.62448	-0.134816	0.488374	-0.276051	0.782509	0.952983
ENSG00000081842.17	114.239	-1.22881	0.498923	-2.46292	0.013781	0.205769
ENSG00000081853.14	15.9104	-0.423507	0.392566	-1.07882	0.280669	0.73349
ENSG00000081870.11	457.864	0.170389	0.162788	1.0467	0.295239	0.744032
ENSG00000081913.13	2011.69	0.356055	0.124908	2.85053	0.0043646	0.104366
ENSG00000081923.12	16.2079	0.0555174	0.664012	0.0836091	0.933367	0.987489
ENSG00000081985.10	3.69375	-0.618108	0.846965	-0.729792	0.465518	0.844205
ENSG00000082014.16	578.545	-0.202319	0.154142	-1.31255	0.189334	0.642277
ENSG00000082068.8	874.42	0.15859	0.11006	1.44094	0.149602	0.589604
ENSG00000082074.16	0	NA	NA	NA	NA	NA
ENSG00000082126.17	2.50439	-0.34881	0.788704	-0.442257	0.658304	NA
ENSG00000082146.12	1109.35	0.29226	0.146033	2.00133	0.045357	0.361462
ENSG00000082153.17	9772.24	0.201947	0.130636	1.54587	0.122135	0.54715
ENSG00000082175.14	1.42603	0.09326	1.84632	0.0505113	0.959715	NA
ENSG00000082196.20	24.316	-0.154947	0.417129	-0.371459	0.710295	0.937829
ENSG00000082212.12	1715.99	0.411789	0.175676	2.34403	0.0190768	0.239808
ENSG00000082213.17	1036.34	0.150649	0.102097	1.47555	0.140066	0.575322
ENSG00000082258.12	1458.8	0.129258	0.152258	0.848941	0.395914	0.8097
ENSG00000082269.16	800.579	0.258491	0.109457	2.36158	0.018197	0.234554
ENSG00000082293.12	6.54336	-0.374506	0.862885	-0.434016	0.664277	0.92351
ENSG00000082397.17	542.693	-0.0203894	0.216113	-0.0943458	0.924834	0.984998
ENSG00000082438.15	144.573	0.00415735	0.259736	0.0160061	0.98723	0.997583
ENSG00000082458.11	1352.04	-0.304808	0.137999	-2.20878	0.0271899	0.286704
ENSG00000082482.13	110.504	-0.29001	0.340828	-0.850898	0.394826	0.809678
ENSG00000082497.11	157.837	0.233816	0.210392	1.11133	0.266424	0.720982
ENSG00000082512.14	189.753	-0.353157	0.159847	-2.20935	0.0271503	0.286504
ENSG00000082515.17	576.092	0.176808	0.0911299	1.94017	0.0523585	0.388003
ENSG00000082516.8	1208	0.168409	0.0914971	1.84059	0.065681	0.428204
ENSG00000082556.10	175.213	0.728132	0.383723	1.89755	0.0577559	0.404767
ENSG00000082641.15	6524.5	0.084141	0.0960827	0.875715	0.381185	0.801876
ENSG00000082684.14	3594.55	-0.00551655	0.17738	-0.0311003	0.97519	0.995429
ENSG00000082701.14	3125.44	0.15107	0.10615	1.42317	0.154687	0.596617
ENSG00000082781.11	1307.26	0.295282	0.185004	1.59608	0.11047	0.528207
ENSG00000082805.19	875.335	0.214939	0.171801	1.25109	0.210901	0.664215
ENSG00000082898.16	9026.04	0.201261	0.129405	1.55528	0.11988	0.543041
ENSG00000082929.8	0.0863148	0.390279	3.59864	0.108452	0.913637	NA
ENSG00000082996.19	710.687	0.358555	0.1425	2.51618	0.0118634	0.188666
ENSG00000083067.22	182.109	-0.266511	0.206717	-1.28926	0.197309	0.651261
ENSG00000083093.9	544.696	0.111264	0.128507	0.86582	0.386589	0.805291
ENSG00000083097.14	487.487	-0.0639429	0.181199	-0.352887	0.724173	0.939973
ENSG00000083099.10	1356.38	0.264692	0.124649	2.1235	0.0337121	0.318058
ENSG00000083123.14	590.557	0.0208978	0.111015	0.188242	0.850687	0.96893
ENSG00000083168.9	3058.69	0.276663	0.116553	2.37371	0.0176105	0.231637
ENSG00000083223.17	417.041	0.161803	0.150905	1.07221	0.283624	0.734981
ENSG00000083290.19	845.306	0.0788361	0.135602	0.581377	0.560986	0.888581
ENSG00000083307.11	1.24743	0.818355	1.57114	0.520868	0.602458	NA
ENSG00000083312.17	9123.14	0.300139	0.0719357	4.17232	3.01514e-05	0.00333198
ENSG00000083444.16	1634.97	0.00386345	0.190687	0.0202607	0.983835	0.99657
ENSG00000083454.21	6.27627	0.403174	0.743244	0.542451	0.587508	0.89964
ENSG00000083457.11	389.045	0.316605	0.186788	1.695	0.0900759	0.491355
ENSG00000083520.14	1409.62	0.168936	0.138123	1.22308	0.221299	0.674237
ENSG00000083535.15	410.088	0.0808558	0.166414	0.48587	0.627059	0.913299
ENSG00000083544.13	386.711	-0.157353	0.140259	-1.12187	0.261916	0.716466
ENSG00000083622.8	0.0755794	0.390279	3.59864	0.108452	0.913637	NA
ENSG00000083635.7	402.262	0.045053	0.162245	0.277685	0.781254	0.952641
ENSG00000083642.18	2104.3	0.148192	0.103772	1.42805	0.153278	0.594178
ENSG00000083720.12	1045.82	-0.0481799	0.121938	-0.395117	0.692756	0.931387
ENSG00000083750.12	256.732	-0.108753	0.154727	-0.702875	0.482134	0.853993
ENSG00000083782.7	0.484087	1.37104	3.40339	0.402846	0.687061	NA
ENSG00000083799.17	435.167	0.319144	0.167133	1.90952	0.0561953	0.399167
ENSG00000083807.9	106.081	0.188914	0.201471	0.937675	0.348411	0.780895
ENSG00000083812.11	232.724	-0.166834	0.116054	-1.43756	0.15056	0.590053
ENSG00000083814.13	142.052	-0.196118	0.274186	-0.715272	0.474441	0.849288
ENSG00000083817.8	213.586	-0.0673455	0.162714	-0.41389	0.678955	0.928111
ENSG00000083828.15	183.319	0.04499	0.172662	0.260567	0.794426	0.956519
ENSG00000083838.15	219.307	-0.367869	0.277645	-1.32496	0.185185	0.638163
ENSG00000083844.10	502.197	0.256623	0.17813	1.44065	0.149683	0.589689
ENSG00000083845.8	8887.66	0.0594625	0.183222	0.324539	0.74553	0.944201
ENSG00000083857.13	12432.8	-0.0314692	0.104097	-0.302307	0.762418	0.947094
ENSG00000083896.12	1988.26	0.0539754	0.0887068	0.60847	0.542876	0.880524
ENSG00000083937.8	558.004	0.249627	0.136793	1.82485	0.0680237	0.432697
ENSG00000084070.11	746.64	0.227844	0.0963521	2.3647	0.0180448	0.233989
ENSG00000084072.16	883.278	-0.1357	0.0794611	-1.70776	0.0876812	0.484583
ENSG00000084073.8	1250.1	0.321835	0.146703	2.19379	0.0282508	0.291602
ENSG00000084090.13	4411.86	0.204688	0.102445	1.99801	0.0457151	0.362606
ENSG00000084092.6	387.471	0.154696	0.178743	0.865466	0.386783	0.805394
ENSG00000084093.16	1320.43	-0.0199405	0.13608	-0.146534	0.883499	0.977121
ENSG00000084110.10	5.30941	0.179753	1.26249	0.14238	0.88678	0.977647
ENSG00000084112.14	1149.49	0.345836	0.172507	2.00476	0.0449886	0.359762
ENSG00000084207.16	5437.85	0.0535131	0.211599	0.252898	0.800347	0.957129
ENSG00000084234.16	9569.51	0.0601117	0.137738	0.436421	0.662531	0.922901
ENSG00000084444.13	651.946	0.193795	0.0989566	1.95839	0.0501848	0.38073
ENSG00000084453.16	15.1314	0.574614	0.920215	0.624435	0.532342	0.878455
ENSG00000084463.7	3086.92	0.12831	0.129641	0.989736	0.322303	0.761199
ENSG00000084623.11	3785.07	0.161821	0.0791542	2.04438	0.0409164	0.345505
ENSG00000084628.9	1420.54	-0.0804786	0.363973	-0.221111	0.825006	0.963111
ENSG00000084636.17	4.92286	-1.4648	0.974966	-1.50241	0.132991	0.563784
ENSG00000084652.15	2004.32	-0.0813284	0.106795	-0.76154	0.446335	0.83657
ENSG00000084674.14	2.29461	-0.661761	0.793491	-0.833987	0.404288	NA
ENSG00000084676.15	947.749	0.369128	0.10285	3.58898	0.000331972	0.0192111
ENSG00000084693.15	2286.16	-0.0115892	0.125239	-0.0925365	0.926272	0.985171
ENSG00000084710.13	1038.72	-0.11614	0.20329	-0.571301	0.567795	0.890481
ENSG00000084731.14	1232.23	-0.067854	0.168728	-0.402149	0.687574	0.930517
ENSG00000084733.10	2492.99	0.282579	0.117819	2.39841	0.0164665	0.224688
ENSG00000084734.8	1.95307	1.44202	1.40353	1.02742	0.304222	NA
ENSG00000084754.11	4427.79	0.125014	0.110525	1.13109	0.258015	0.713515
ENSG00000084764.10	201.59	-0.407386	0.122926	-3.31407	0.000919501	0.0373917
ENSG00000084774.13	2399.55	0.171517	0.144784	1.18464	0.23616	0.688077
ENSG00000085063.15	2126.65	-0.0557795	0.158753	-0.35136	0.725319	0.940424
ENSG00000085117.11	620.14	0.280105	0.216447	1.2941	0.19563	0.649343
ENSG00000085185.15	980.694	-0.227511	0.188865	-1.20462	0.228349	0.680999
ENSG00000085224.21	3482.99	-0.162923	0.110167	-1.47887	0.139175	0.57378
ENSG00000085231.13	316.663	0.251488	0.15606	1.61148	0.107075	0.520733
ENSG00000085265.10	1.78066	0.764448	1.2729	0.600555	0.548137	NA
ENSG00000085274.15	426.235	0.0408739	0.161374	0.253287	0.800047	0.957129
ENSG00000085276.17	45.958	-0.781716	0.437351	-1.78739	0.0738748	0.451753
ENSG00000085365.17	762.715	0.277117	0.143306	1.93374	0.053145	0.390308
ENSG00000085377.13	1028.11	0.0592149	0.121221	0.488488	0.625204	0.912785
ENSG00000085382.11	723.94	0.178566	0.102405	1.74372	0.0812078	0.469699
ENSG00000085415.15	983.209	0.0428289	0.113293	0.378038	0.705402	0.936126
ENSG00000085433.15	350.229	0.0458153	0.169626	0.270096	0.787086	0.954103
ENSG00000085449.14	1842.46	0.2127	0.0887693	2.3961	0.0165706	0.225548
ENSG00000085465.12	12.6721	-0.0996974	0.502536	-0.198389	0.842741	0.967525
ENSG00000085491.15	1950.27	0.450646	0.125254	3.59785	0.000320856	0.0189605
ENSG00000085511.19	1417.49	-0.130656	0.133819	-0.976361	0.328885	0.767233
ENSG00000085514.15	6.17634	-1.43435	0.767862	-1.86799	0.0617641	0.416301
ENSG00000085552.16	407.441	-0.487076	0.308308	-1.57984	0.114144	0.535412
ENSG00000085563.14	98.0416	0.334704	0.499228	0.670443	0.502575	0.865976
ENSG00000085644.13	253.83	0.097183	0.264265	0.367748	0.713061	0.938182
ENSG00000085662.13	3805.2	-0.143822	0.0756137	-1.90206	0.0571635	0.402306
ENSG00000085719.12	1638.88	0.340926	0.139083	2.45124	0.0142367	0.208774
ENSG00000085721.12	999.435	0.0635061	0.112057	0.566729	0.570898	0.891954
ENSG00000085733.15	1547.32	-0.0220899	0.118895	-0.185794	0.852606	0.969747
ENSG00000085741.12	1.42153	-1.10055	1.28119	-0.85901	0.390335	NA
ENSG00000085760.14	675.138	0.137757	0.106354	1.29526	0.195229	0.648612
ENSG00000085788.13	1907.32	-0.122481	0.139467	-0.878204	0.379833	0.801633
ENSG00000085831.15	19.8973	0.343042	0.602291	0.569562	0.568975	0.891077
ENSG00000085832.16	1021.94	0.126119	0.135222	0.932677	0.350987	0.78281
ENSG00000085840.12	1421.65	-0.13478	0.0876358	-1.53795	0.12406	0.54963
ENSG00000085871.8	190.446	0.0225265	0.252181	0.0893266	0.928822	0.985686
ENSG00000085872.14	1221.58	-0.201771	0.243641	-0.828151	0.407585	0.817842
ENSG00000085978.21	418.05	0.0847854	0.112265	0.755227	0.450113	0.838245
ENSG00000085982.13	966.69	0.157421	0.14943	1.05347	0.292125	0.741159
ENSG00000085998.13	1426.03	-0.00823486	0.100486	-0.0819506	0.934686	0.987652
ENSG00000085999.11	1061.62	0.0174761	0.119602	0.146119	0.883828	0.977312
ENSG00000086015.20	1193.83	-0.0656252	0.130113	-0.50437	0.614001	0.908393
ENSG00000086061.15	7690.45	0.213822	0.160572	1.33163	0.182983	0.635872
ENSG00000086062.12	587.076	0.261421	0.232916	1.12238	0.261701	0.716226
ENSG00000086065.13	875.349	0.192728	0.111549	1.72774	0.0840344	0.476438
ENSG00000086102.18	955.742	-0.107668	0.0871612	-1.23527	0.216729	0.669665
ENSG00000086159.12	2.19883	-0.308213	0.86521	-0.35623	0.721669	NA
ENSG00000086189.9	990.357	0.310494	0.152154	2.04065	0.0412855	0.346288
ENSG00000086200.16	1230.88	0.198296	0.153046	1.29566	0.195092	0.648612
ENSG00000086205.17	69.9299	-0.824477	1.0327	-0.79837	0.424656	0.827077
ENSG00000086232.12	4562.6	-0.0529616	0.108022	-0.490287	0.623931	0.912785
ENSG00000086288.11	0	NA	NA	NA	NA	NA
ENSG00000086289.11	182.259	-0.144187	0.272887	-0.528376	0.597238	0.90251
ENSG00000086300.15	77.2706	-0.294397	0.412013	-0.714534	0.474897	0.849599
ENSG00000086475.14	4086.8	0.145668	0.120743	1.20643	0.227651	0.68068
ENSG00000086504.15	687.318	-0.0669308	0.201892	-0.331518	0.740253	0.943067
ENSG00000086506.2	4.83909	-1.0557	0.830278	-1.2715	0.203549	0.656784
ENSG00000086544.2	273.459	-0.174019	0.174492	-0.997293	0.318622	0.758551
ENSG00000086548.8	0.0714116	0.390279	3.59864	0.108452	0.913637	NA
ENSG00000086570.12	7.75726	0.217065	0.58592	0.370469	0.711033	0.937829
ENSG00000086589.11	1767.71	-0.00478869	0.0789542	-0.0606516	0.951637	0.99169
ENSG00000086598.10	3534.44	0.306389	0.124091	2.46907	0.0135466	0.204433
ENSG00000086619.13	90.255	-0.313028	0.432198	-0.724271	0.468899	0.845393
ENSG00000086666.18	1120.15	0.171646	0.114699	1.49649	0.134526	0.566105
ENSG00000086696.10	11.1252	0.180205	1.01314	0.177869	0.858826	0.970627
ENSG00000086712.12	871.152	-0.0874036	0.277801	-0.314627	0.753045	0.946292
ENSG00000086717.18	6.33845	1.16266	0.656692	1.77048	0.0766468	0.457472
ENSG00000086730.16	21.9815	-0.0520152	0.351621	-0.14793	0.882398	0.977002
ENSG00000086758.15	9840.85	0.0416203	0.0889966	0.467661	0.640027	0.916869
ENSG00000086827.8	1043.97	0.105605	0.0775223	1.36225	0.173118	0.622347
ENSG00000086848.14	1019.11	0.0608877	0.112988	0.538889	0.589964	0.900526
ENSG00000086967.9	1.12645	-1.38554	1.80447	-0.767838	0.442583	NA
ENSG00000086991.12	53.2124	0.0276549	0.265267	0.104253	0.916969	0.983386
ENSG00000087008.15	280.473	0.32756	0.174962	1.87218	0.0611816	0.414749
ENSG00000087053.18	1810.41	0.201718	0.137489	1.46716	0.142333	0.577961
ENSG00000087074.7	419.183	-0.0927067	0.182722	-0.507366	0.611898	0.908036
ENSG00000087076.8	80.1423	0.0247006	0.446474	0.0553237	0.955881	0.992345
ENSG00000087077.13	456.334	0.000429265	0.245562	0.00174809	0.998605	0.999678
ENSG00000087085.14	21.1299	0.208857	0.510601	0.409043	0.682508	0.929139
ENSG00000087086.14	11697.5	0.401254	0.235372	1.70476	0.0882384	0.486318
ENSG00000087087.19	3293.62	-0.168715	0.152023	-1.10981	0.267083	0.721618
ENSG00000087088.19	1650.24	0.107301	0.271594	0.39508	0.692784	0.931387
ENSG00000087095.12	934.054	0.11877	0.10034	1.18368	0.236541	0.688607
ENSG00000087111.20	1502.37	0.0266693	0.119752	0.222704	0.823766	0.962726
ENSG00000087116.14	27.6784	-0.768992	0.571057	-1.34661	0.178106	0.629364
ENSG00000087128.9	0	NA	NA	NA	NA	NA
ENSG00000087152.15	2114.92	0.0804602	0.128489	0.626203	0.531182	0.878455
ENSG00000087157.18	453.611	-0.250739	0.131307	-1.90957	0.0561891	0.399167
ENSG00000087191.12	3498.62	-0.0824068	0.0834879	-0.987051	0.323618	0.762208
ENSG00000087206.16	721.047	-0.00290383	0.0990823	-0.0293072	0.97662	0.995605
ENSG00000087237.10	0.0592037	-0.89209	3.59864	-0.247896	0.804214	NA
ENSG00000087245.12	3942.42	0.241416	0.231272	1.04386	0.296549	0.745101
ENSG00000087250.8	0	NA	NA	NA	NA	NA
ENSG00000087253.12	188.875	0.177124	0.282277	0.627481	0.530344	0.87833
ENSG00000087258.14	650.653	0.46738	0.36495	1.28067	0.20031	0.65466
ENSG00000087263.16	1267.01	0.22968	0.125106	1.83588	0.066375	0.429899
ENSG00000087266.15	351.243	-0.390102	0.242899	-1.60602	0.108269	0.523621
ENSG00000087269.15	968.973	-0.142284	0.128971	-1.10323	0.269927	0.723752
ENSG00000087274.16	5587.91	-0.0462331	0.0773473	-0.597734	0.550017	0.884207
ENSG00000087299.11	304.77	0.126813	0.173429	0.731212	0.46465	0.843641
ENSG00000087301.8	466.194	0.0775796	0.151007	0.513749	0.607428	0.906467
ENSG00000087302.8	3812.55	0.0901544	0.118057	0.763655	0.445073	0.836
ENSG00000087303.17	606.981	-0.217127	0.401735	-0.540474	0.58887	0.900165
ENSG00000087338.4	584.294	0.104043	0.154426	0.673741	0.500476	0.864465
ENSG00000087365.15	6053.95	-0.130728	0.0612886	-2.13299	0.0329255	0.31508
ENSG00000087448.9	983.197	0.458108	0.108039	4.24022	2.23303e-05	0.00263121
ENSG00000087460.24	24177.1	-0.116424	0.105809	-1.10032	0.271193	0.725537
ENSG00000087470.17	2573.54	0.108938	0.109848	0.991721	0.321334	0.760471
ENSG00000087494.15	1.09661	0.321875	1.54689	0.208079	0.835167	NA
ENSG00000087495.16	9.52284	-0.0674852	0.626353	-0.107743	0.9142	0.983345
ENSG00000087502.17	707.821	0.30647	0.119202	2.571	0.0101405	0.17323
ENSG00000087510.6	9.18776	-0.0685858	0.694681	-0.09873	0.921353	0.983906
ENSG00000087586.17	1588.81	-0.113546	0.0899128	-1.26285	0.206645	0.660453
ENSG00000087589.16	5.12425	-0.162249	0.641097	-0.25308	0.800207	0.957129
ENSG00000087842.10	727.471	-0.105951	0.40029	-0.264686	0.791252	0.955776
ENSG00000087884.14	165.513	0.101458	0.187236	0.541872	0.587907	0.89964
ENSG00000087903.12	378.758	-0.281867	0.289761	-0.972756	0.330675	0.768915
ENSG00000087995.15	579.012	0.0219933	0.120129	0.183081	0.854734	0.969876
ENSG00000088002.11	1.21297	-1.01012	1.44087	-0.701054	0.483269	NA
ENSG00000088035.15	369.441	-0.158493	0.135905	-1.16621	0.243529	0.69745
ENSG00000088038.18	1365.09	-0.0260377	0.120017	-0.216949	0.828248	0.963916
ENSG00000088053.11	2.59339	0.448462	0.954264	0.469956	0.638386	NA
ENSG00000088179.8	547.202	0.244972	0.1817	1.34822	0.177588	0.628481
ENSG00000088205.12	2836.36	0.229627	0.136014	1.68826	0.0913619	0.493429
ENSG00000088247.17	6628.49	-0.0229964	0.153567	-0.149749	0.880963	0.976669
ENSG00000088256.8	734.655	-0.043928	0.18625	-0.235855	0.813545	0.960463
ENSG00000088280.18	1356.12	-0.16922	0.123122	-1.37441	0.169314	0.618216
ENSG00000088298.12	197.45	0.124162	0.117613	1.05568	0.291114	0.740949
ENSG00000088305.18	1865.95	-0.308226	0.137257	-2.24561	0.0247288	0.273893
ENSG00000088320.3	0.184252	-0.568585	3.59864	-0.158	0.874457	NA
ENSG00000088325.15	7217.3	-0.0679824	0.0758066	-0.896788	0.369832	0.796024
ENSG00000088340.15	3.76721	-1.24436	1.09367	-1.13778	0.255214	0.711006
ENSG00000088356.5	520.498	-0.132264	0.103949	-1.27239	0.203234	0.656721
ENSG00000088367.21	1389.48	-0.072499	0.154861	-0.468157	0.639673	0.916589
ENSG00000088386.16	1.56218	-0.421927	1.21282	-0.347888	0.727924	NA
ENSG00000088387.18	174.217	0.213074	0.428373	0.497403	0.618905	0.910551
ENSG00000088448.14	1017.25	-0.0319268	0.221696	-0.144012	0.885491	0.977597
ENSG00000088451.10	193.542	0.310094	0.140576	2.20588	0.0273921	0.288059
ENSG00000088538.12	190.032	-0.762076	0.330376	-2.30669	0.021072	0.251169
ENSG00000088543.14	185.535	-0.446939	0.162856	-2.74438	0.00606258	0.127785
ENSG00000088682.13	431.836	0.103982	0.177531	0.585708	0.558071	0.887104
ENSG00000088726.15	1.7749	1.19079	1.1747	1.01369	0.31073	NA
ENSG00000088727.12	80.7882	0.107106	0.227452	0.470897	0.637714	0.915957
ENSG00000088756.12	528.112	0.11902	0.197093	0.603879	0.545924	0.882668
ENSG00000088766.11	511.353	0.138798	0.127901	1.0852	0.277833	0.731001
ENSG00000088782.4	0	NA	NA	NA	NA	NA
ENSG00000088808.16	61.2642	-0.197681	0.259708	-0.761169	0.446556	0.83657
ENSG00000088812.17	1925.05	0.147815	0.103696	1.42547	0.154021	0.59562
ENSG00000088826.17	247.595	-0.315623	0.266974	-1.18222	0.237117	0.689564
ENSG00000088827.12	0.241749	-0.101494	3.59864	-0.0282034	0.9775	NA
ENSG00000088832.16	2856.8	0.0175734	0.11135	0.157821	0.874598	0.974925
ENSG00000088833.17	1717.05	-0.081052	0.0789297	-1.02689	0.304473	0.750234
ENSG00000088836.13	24.57	-0.48342	0.344446	-1.40347	0.160477	0.603954
ENSG00000088854.12	656.588	0.0817884	0.19114	0.427898	0.668725	0.925021
ENSG00000088876.11	220.748	-0.0210959	0.181388	-0.116303	0.907413	0.983167
ENSG00000088881.20	156.011	-0.507701	0.300843	-1.6876	0.091489	0.493429
ENSG00000088882.7	2740.32	-0.214645	0.234832	-0.914034	0.360699	0.788475
ENSG00000088888.17	1617.25	-0.023795	0.104817	-0.227015	0.820412	0.961778
ENSG00000088899.15	234.817	-0.0376133	0.216703	-0.173571	0.862203	0.971412
ENSG00000088926.13	0.613731	-1.49673	2.16917	-0.69	0.490194	NA
ENSG00000088930.7	4502.01	0.0666512	0.0937526	0.710926	0.47713	0.851909
ENSG00000088970.15	152.907	-0.310301	0.130737	-2.37348	0.0176215	0.231637
ENSG00000088986.10	4105.65	0.28759	0.088416	3.25269	0.00114316	0.0435219
ENSG00000088992.17	16.6721	-0.0755014	0.379282	-0.199064	0.842213	0.967525
ENSG00000089006.16	1862.34	0.289386	0.119585	2.41992	0.0155238	0.217836
ENSG00000089009.15	25690	0.175423	0.0978434	1.7929	0.0729895	0.44825
ENSG00000089012.14	0.0592037	-0.89209	3.59864	-0.247896	0.804214	NA
ENSG00000089022.13	1036.36	0.112533	0.136555	0.824086	0.409891	0.819279
ENSG00000089041.16	3.40843	0.61936	0.791704	0.782313	0.434031	0.830836
ENSG00000089048.14	593.919	-0.0165626	0.166592	-0.0994202	0.920805	0.983906
ENSG00000089050.15	764.327	0.126378	0.128022	0.987154	0.323567	0.762208
ENSG00000089053.12	2281.02	0.106576	0.0711865	1.49714	0.134357	0.566013
ENSG00000089057.14	1879.89	-0.130751	0.0913229	-1.43174	0.152218	0.592068
ENSG00000089060.11	111.907	-0.17617	0.244173	-0.721498	0.470603	0.846671
ENSG00000089063.14	2086.33	0.332644	0.105477	3.15372	0.00161204	0.0549907
ENSG00000089091.16	123.531	-0.134516	0.172489	-0.779853	0.435477	0.831749
ENSG00000089094.18	2021.94	-0.0614103	0.129021	-0.475972	0.634094	0.915238
ENSG00000089101.17	15.0394	-0.163451	0.447312	-0.365408	0.714807	0.938182
ENSG00000089116.3	0.597746	-1.97926	2.04546	-0.967636	0.333226	NA
ENSG00000089123.15	80.2017	0.0234609	0.185766	0.126293	0.8995	0.981065
ENSG00000089127.12	0.365021	-0.553257	2.4419	-0.226568	0.82076	NA
ENSG00000089154.10	3565.38	-0.0350355	0.161272	-0.217245	0.828017	0.963877
ENSG00000089157.15	40091.9	0.131089	0.123618	1.06044	0.288945	0.739291
ENSG00000089159.16	1160.92	-0.0988484	0.191332	-0.516633	0.605413	0.906104
ENSG00000089163.4	26.0327	-0.201034	0.27898	-0.720604	0.471153	0.846692
ENSG00000089169.14	3.92851	1.40786	1.05874	1.32975	0.183601	0.636286
ENSG00000089177.18	277.132	-0.339853	0.259162	-1.31135	0.189738	0.642869
ENSG00000089195.14	562.159	0.14714	0.118295	1.24384	0.21356	0.666515
ENSG00000089199.9	82.7111	0.852378	0.57119	1.49228	0.135625	0.568206
ENSG00000089220.4	6659.48	-0.297966	0.0843867	-3.53096	0.000414059	0.0221353
ENSG00000089225.19	0	NA	NA	NA	NA	NA
ENSG00000089234.15	611.03	-0.0123148	0.119025	-0.103465	0.917594	0.983386
ENSG00000089248.6	2025.65	0.101452	0.113773	0.891701	0.372553	0.79728
ENSG00000089250.18	5.94605	1.253	0.90016	1.39197	0.163931	0.610194
ENSG00000089280.18	14602.6	-0.0827817	0.11777	-0.702909	0.482113	0.853993
ENSG00000089289.15	902.873	0.063499	0.156021	0.40699	0.684015	0.929395
ENSG00000089327.14	6.42677	0.00385	0.854101	0.00450766	0.996403	0.999133
ENSG00000089335.20	842.53	-0.0321505	0.209433	-0.153512	0.877995	0.975909
ENSG00000089351.14	577.501	-0.174757	0.197446	-0.88509	0.376108	0.799899
ENSG00000089356.18	0.383006	-0.734585	2.06452	-0.355814	0.72198	NA
ENSG00000089472.16	847.683	-1.11185	0.313388	-3.54784	0.000388399	0.0210446
ENSG00000089486.16	1090.53	0.00809713	0.146322	0.0553378	0.955869	0.992345
ENSG00000089505.17	12.8052	-0.479251	0.473221	-1.01274	0.311183	0.753776
ENSG00000089558.8	1.19719	1.0733	1.4873	0.721641	0.470515	NA
ENSG00000089597.16	14682.8	0.0158011	0.116922	0.135142	0.892499	0.978866
ENSG00000089639.10	203.793	-0.152294	0.249057	-0.611485	0.540878	0.880266
ENSG00000089682.16	255.42	-0.166662	0.214612	-0.776571	0.437412	0.833209
ENSG00000089685.14	4379.85	0.0150301	0.104182	0.144267	0.88529	0.977597
ENSG00000089692.8	25.555	-0.321107	0.319735	-1.00429	0.315237	0.756514
ENSG00000089693.10	2625.56	0.0970156	0.129332	0.750131	0.453176	0.839892
ENSG00000089723.9	143.14	0.381553	0.135006	2.82619	0.00471054	0.110449
ENSG00000089737.16	3219.39	-0.0147982	0.109039	-0.135714	0.892047	0.978718
ENSG00000089775.11	157.555	0.00495146	0.173454	0.0285463	0.977226	0.995705
ENSG00000089818.17	387.522	0.00665444	0.122955	0.0541209	0.956839	0.992348
ENSG00000089820.15	7.90363	-0.115598	0.510321	-0.226519	0.820798	0.961999
ENSG00000089847.12	2.2396	-0.0942172	1.00206	-0.0940234	0.925091	NA
ENSG00000089876.11	1148.34	-0.112818	0.104647	-1.07808	0.281	0.73349
ENSG00000089902.9	1045.49	-0.0814942	0.158947	-0.512714	0.608152	0.906712
ENSG00000089916.17	1211.41	0.193992	0.130464	1.48693	0.137032	0.570203
ENSG00000090006.17	767.373	-0.655411	0.32443	-2.02019	0.0433634	0.353707
ENSG00000090013.10	41.2763	-0.46671	0.316059	-1.47666	0.139768	0.574951
ENSG00000090020.10	562.643	0.039925	0.118625	0.336566	0.736444	0.942214
ENSG00000090054.14	1285.36	0.100135	0.136938	0.731246	0.464629	0.843641
ENSG00000090060.17	6147.05	0.148855	0.106646	1.39579	0.162779	0.608522
ENSG00000090061.17	1328.72	-0.0161247	0.102131	-0.157882	0.87455	0.974925
ENSG00000090097.21	1108.69	-0.231856	0.234368	-0.989279	0.322527	0.761296
ENSG00000090104.11	2.87408	2.80031	1.87184	1.49602	0.134648	NA
ENSG00000090238.11	87.2468	-0.373832	0.341624	-1.09428	0.273833	0.728052
ENSG00000090263.15	551.17	0.387829	0.142623	2.71926	0.00654272	0.133866
ENSG00000090266.12	695.556	0.226624	0.127893	1.77199	0.076397	0.456636
ENSG00000090273.13	1970.65	-0.0161647	0.151467	-0.106721	0.91501	0.983345
ENSG00000090316.15	1177.32	-0.211563	0.260848	-0.811058	0.417333	0.823416
ENSG00000090339.8	18.1019	0.159792	0.637868	0.250509	0.802193	0.957229
ENSG00000090372.14	1712.29	-0.000905972	0.169348	-0.00534978	0.995732	0.999133
ENSG00000090376.10	26.5084	0.951409	0.461268	2.06259	0.0391513	0.339149
ENSG00000090382.6	0.711078	0.491463	2.00685	0.244893	0.806539	NA
ENSG00000090402.7	0	NA	NA	NA	NA	NA
ENSG00000090432.6	629.417	-0.0694013	0.125093	-0.554798	0.579033	0.895615
ENSG00000090447.11	293.232	-0.312946	0.259558	-1.20569	0.227938	0.680999
ENSG00000090470.14	743.279	-0.0888038	0.0861784	-1.03047	0.302792	0.749026
ENSG00000090487.10	1378.14	0.0715218	0.082412	0.867856	0.385473	0.804698
ENSG00000090512.11	0.150132	0.710874	3.59864	0.19754	0.843405	NA
ENSG00000090520.11	1289.29	0.192557	0.200894	0.958505	0.337808	0.774017
ENSG00000090530.9	543.958	0.710889	0.448399	1.5854	0.112877	0.532529
ENSG00000090534.18	2.17051	0.619327	1.09562	0.565276	0.571886	NA
ENSG00000090539.15	17.9849	0.0348592	0.462405	0.0753869	0.939907	0.98869
ENSG00000090554.12	5.98709	-0.721638	0.86078	-0.838354	0.401832	0.813642
ENSG00000090565.15	903.736	-0.102881	0.216468	-0.47527	0.634595	0.915238
ENSG00000090581.9	250.471	-0.11138	0.270878	-0.411182	0.680939	0.928683
ENSG00000090612.20	1129.14	0.254477	0.106472	2.39009	0.0168443	0.225978
ENSG00000090615.14	740.795	0.262194	0.19362	1.35417	0.175682	0.626273
ENSG00000090621.13	2967.3	0.0439973	0.0480536	0.915586	0.359884	0.788266
ENSG00000090659.17	0.266267	-0.252032	3.59864	-0.0700353	0.944166	NA
ENSG00000090661.11	230.616	-0.934138	0.228024	-4.09666	4.19156e-05	0.00426664
ENSG00000090674.15	167.99	-0.0493056	0.28147	-0.175171	0.860945	0.970963
ENSG00000090686.15	1541.19	0.200462	0.114158	1.756	0.0790882	0.463163
ENSG00000090776.5	1888.39	-0.086594	0.194299	-0.445673	0.655833	0.920765
ENSG00000090857.13	3257.45	0.238493	0.13772	1.73172	0.0833228	0.475158
ENSG00000090861.15	2623.49	-0.118929	0.170963	-0.695641	0.486654	0.856941
ENSG00000090863.11	5423.34	0.0593344	0.118405	0.501116	0.61629	0.910058
ENSG00000090889.11	3131.24	-0.091749	0.0804847	-1.13996	0.254305	0.710195
ENSG00000090905.18	2262.34	-0.17135	0.0996929	-1.71878	0.0856544	0.479831
ENSG00000090924.14	2039.72	-0.178562	0.169962	-1.0506	0.293443	0.742352
ENSG00000090932.10	154.899	0.351804	0.361356	0.973565	0.330272	0.76863
ENSG00000090971.4	568.172	-0.262736	0.173255	-1.51646	0.129402	0.558431
ENSG00000090975.12	123.276	0.282633	0.240627	1.17457	0.240168	0.692874
ENSG00000090989.17	896.937	-0.0568577	0.122435	-0.46439	0.642368	0.917803
ENSG00000091009.7	1105.47	0.318053	0.130083	2.445	0.0144854	0.210814
ENSG00000091010.5	2.04607	1.48715	1.14977	1.29343	0.195863	NA
ENSG00000091039.16	2414.62	0.334896	0.121622	2.75357	0.00589486	0.126153
ENSG00000091073.19	101.154	0.148017	0.359044	0.412253	0.680154	0.928529
ENSG00000091106.18	7.31584	-0.0852368	0.509446	-0.167313	0.867124	0.973106
ENSG00000091127.13	728.357	0.0556077	0.160863	0.345685	0.72958	0.940592
ENSG00000091128.12	3.41082	-1.17336	1.01064	-1.161	0.245641	0.700094
ENSG00000091129.19	4005.44	0.0230569	0.254397	0.0906336	0.927784	0.985245
ENSG00000091136.13	2037.78	0.0163356	0.343725	0.0475251	0.962095	0.992931
ENSG00000091137.12	6.7155	-0.986442	0.766489	-1.28696	0.198108	0.651858
ENSG00000091138.12	0.825739	-1.00491	1.75889	-0.571332	0.567775	NA
ENSG00000091140.13	1994.5	0.112786	0.101463	1.11159	0.266314	0.720982
ENSG00000091157.13	669.93	0.469453	0.15003	3.12907	0.00175362	0.0582046
ENSG00000091164.12	1532.77	0.276076	0.105301	2.62177	0.00874746	0.158853
ENSG00000091181.19	1.89499	1.83857	1.32101	1.39179	0.163985	NA
ENSG00000091262.15	58.2743	0.10363	0.380165	0.272592	0.785167	0.95341
ENSG00000091317.7	1841.87	0.32712	0.101723	3.21578	0.00130091	0.0479336
ENSG00000091409.14	2020.34	0.0759702	0.203371	0.373554	0.708736	0.937251
ENSG00000091428.17	27.2812	0.245105	0.635082	0.385943	0.699539	0.934259
ENSG00000091436.16	827.984	0.239729	0.134878	1.77738	0.0755061	0.455552
ENSG00000091482.6	1.35742	0.869419	1.25681	0.691766	0.489085	NA
ENSG00000091483.6	1882.45	0.0960457	0.122116	0.786513	0.431567	0.829951
ENSG00000091490.10	890.317	0.144867	0.243178	0.595725	0.551359	0.884719
ENSG00000091513.15	60.7071	0.23364	0.330494	0.706944	0.479601	0.853034
ENSG00000091527.15	4285.17	0.416918	0.0892206	4.67289	2.96996e-06	0.000529469
ENSG00000091536.17	11.1893	-0.230926	0.402839	-0.573247	0.566477	0.890481
ENSG00000091542.8	1524.51	0.151347	0.0907219	1.66825	0.0952664	0.501044
ENSG00000091583.10	0.913645	-0.438854	1.47371	-0.297789	0.765864	NA
ENSG00000091592.15	1006.69	0.0898386	0.214232	0.419352	0.674959	0.927193
ENSG00000091622.15	79.5557	-0.175677	0.268616	-0.65401	0.513105	0.871938
ENSG00000091640.7	1067.24	-0.106091	0.154408	-0.687084	0.49203	0.859832
ENSG00000091651.8	877.14	-0.139755	0.186714	-0.748497	0.45416	0.840425
ENSG00000091656.15	865.34	-0.18375	0.303712	-0.605015	0.545169	0.881807
ENSG00000091664.7	20.1979	0.153348	0.472122	0.324805	0.745328	0.944201
ENSG00000091704.9	0.470116	-0.245309	2.35395	-0.104212	0.917001	NA
ENSG00000091732.15	825.281	-0.0668409	0.0807166	-0.828094	0.407618	0.817842
ENSG00000091831.23	2.84497	0.0734747	0.987483	0.074406	0.940687	NA
ENSG00000091844.7	131.293	0.22414	0.253566	0.883949	0.376724	0.800635
ENSG00000091879.13	4.23565	0.835104	0.731593	1.14149	0.253667	0.709731
ENSG00000091947.9	367.184	-0.129309	0.192267	-0.672547	0.501235	0.864956
ENSG00000091972.18	587.215	-0.103312	0.109748	-0.941357	0.346522	0.779077
ENSG00000091986.15	1700.77	0.212933	0.400243	0.53201	0.594719	0.901516
ENSG00000092009.10	0.162524	-0.765863	3.59372	-0.213111	0.83124	NA
ENSG00000092010.14	1214.12	0.129761	0.134938	0.961633	0.336234	0.77294
ENSG00000092020.10	729.532	0.418709	0.153107	2.73474	0.006243	0.129632
ENSG00000092036.18	808.213	0.245856	0.161608	1.52131	0.128182	0.557413
ENSG00000092051.16	27.6127	-1.23448	0.277392	-4.45032	8.57418e-06	0.00118944
ENSG00000092054.12	10.8181	-0.205568	0.388704	-0.528855	0.596906	0.90251
ENSG00000092067.5	0	NA	NA	NA	NA	NA
ENSG00000092068.19	608.667	-0.718825	0.613344	-1.17198	0.241206	0.694129
ENSG00000092094.10	532.776	0.0878648	0.240289	0.365662	0.714617	0.938182
ENSG00000092096.16	479.291	-0.667038	0.322788	-2.06649	0.0387823	0.337448
ENSG00000092098.16	612.727	0.123296	0.127363	0.968067	0.333011	0.769618
ENSG00000092108.20	960.667	0.0783029	0.109082	0.717837	0.472858	0.848075
ENSG00000092140.14	1104.68	0.0546315	0.127267	0.429268	0.667728	0.924863
ENSG00000092148.12	3287.68	0.212807	0.107828	1.97358	0.0484296	0.374679
ENSG00000092199.17	22764.3	0.0917053	0.083905	1.09297	0.274409	0.728273
ENSG00000092200.12	20.2331	0.40332	0.465075	0.867215	0.385824	0.804925
ENSG00000092201.9	10907.3	0.10909	0.0832425	1.31051	0.190023	0.643277
ENSG00000092203.13	1532.68	0.0692414	0.140256	0.493678	0.621534	0.911958
ENSG00000092208.16	419.176	0.233089	0.125395	1.85884	0.06305	0.419618
ENSG00000092295.11	9.43925	0.313174	0.617176	0.50743	0.611853	0.908036
ENSG00000092330.16	784.451	0.0205982	0.134368	0.153297	0.878164	0.975909
ENSG00000092345.13	0.171084	-1.14402	3.5977	-0.317988	0.750494	NA
ENSG00000092377.13	17.6738	7.05516	2.19101	3.22005	0.0012817	0.0476014
ENSG00000092421.16	1648.48	-0.121504	0.167188	-0.72675	0.467379	0.845393
ENSG00000092439.14	1129.25	0.000597267	0.112758	0.00529689	0.995774	0.999133
ENSG00000092445.11	1915.61	-0.125052	0.133531	-0.936502	0.349015	0.781269
ENSG00000092470.11	941.324	0.202942	0.1291	1.57197	0.115957	0.537595
ENSG00000092529.23	6.17981	-0.776669	0.74467	-1.04297	0.296962	0.745189
ENSG00000092531.9	1178.13	0.0349709	0.140096	0.249621	0.80288	0.957304
ENSG00000092607.14	12.4886	1.3963	0.954969	1.46214	0.143702	0.579909
ENSG00000092621.12	5114.85	-0.38712	0.16555	-2.33838	0.0193674	0.241137
ENSG00000092758.16	2.95963	-0.220874	0.777152	-0.28421	0.77625	0.951582
ENSG00000092820.17	3473.81	0.239981	0.111026	2.16149	0.0306572	0.302995
ENSG00000092841.18	18540.6	0.207986	0.14917	1.39429	0.163231	0.608962
ENSG00000092847.11	2801.4	0.236154	0.154397	1.52953	0.126134	0.553711
ENSG00000092850.11	124.727	-0.412431	0.23525	-1.75316	0.079574	0.464895
ENSG00000092853.13	1339.25	-0.0131216	0.113232	-0.115882	0.907746	0.983167
ENSG00000092871.16	391.917	0.229181	0.195181	1.1742	0.240317	0.693201
ENSG00000092929.11	6.43774	-1.05145	0.670774	-1.56752	0.116994	0.538906
ENSG00000092931.11	295.864	0.000457598	0.124497	0.00367559	0.997067	0.999366
ENSG00000092964.17	7657.28	0.108971	0.053319	2.04375	0.0409784	0.345505
ENSG00000092969.11	91.5513	-0.419799	0.268512	-1.56343	0.117953	0.53918
ENSG00000092978.10	372.261	0.140479	0.164334	0.854835	0.392643	0.808601
ENSG00000093000.18	3249	-0.00632539	0.113491	-0.0557348	0.955553	0.992345
ENSG00000093009.9	878.704	-0.155936	0.0932976	-1.67138	0.0946469	0.500079
ENSG00000093010.13	272.523	-0.23413	1.09955	-0.212933	0.831379	0.964976
ENSG00000093072.15	668.453	-0.952966	0.30892	-3.08483	0.00203665	0.0644611
ENSG00000093100.13	123.912	0.011541	0.270036	0.0427388	0.96591	0.994341
ENSG00000093134.14	2.42139	0.0555331	1.11103	0.0499835	0.960136	NA
ENSG00000093144.18	1230.6	0.126112	0.105023	1.2008	0.229828	0.682058
[truncated: 55,966 more rows]

## Sheet: Table S2
Table S2. Differentially expressed genes in the daughter 1 cells
Gene	baseMean	log2FoldChange	lfcSE	stat	pvalue	padj
ENSG00000000003.14	3145.65	-0.299593	0.106529	-2.81232	0.00491863	0.0592303
ENSG00000000005.5	15.1684	-6.26992	0.66305	-9.45617	3.19434e-21	1.62873e-18
ENSG00000000419.12	703.303	0.197177	0.114409	1.72345	0.0848075	0.367212
ENSG00000000457.13	300.804	-0.0343784	0.173716	-0.1979	0.843123	0.953016
ENSG00000000460.16	618.098	0.223257	0.0971018	2.2992	0.0214933	0.161509
ENSG00000000938.12	1.23586	-0.907649	1.27663	-0.710971	0.477102	NA
ENSG00000000971.15	2.71965	-3.8248	1.03003	-3.7133	0.000204575	0.00483237
ENSG00000001036.13	1151.65	0.562796	0.166074	3.38883	0.000701914	0.0130664
ENSG00000001084.11	585.753	0.117451	0.128367	0.914959	0.360213	0.727421
ENSG00000001167.14	1476.44	-0.138492	0.0854776	-1.62021	0.105187	0.413101
ENSG00000001460.17	117.559	0.0410925	0.157901	0.260242	0.794677	0.938213
ENSG00000001461.16	151.77	-0.447803	0.207144	-2.16179	0.030634	0.201085
ENSG00000001497.16	1058.76	-0.0542117	0.0993612	-0.545602	0.58534	0.860334
ENSG00000001561.6	126.985	0.72105	0.183387	3.93185	8.42963e-05	0.00230656
ENSG00000001617.11	49.3658	-0.0451246	0.492284	-0.0916637	0.926965	0.977833
ENSG00000001626.14	16.2177	-0.845352	0.410452	-2.05956	0.0394404	0.236179
ENSG00000001629.9	943.003	0.106205	0.170158	0.624157	0.532524	0.835574
ENSG00000001630.15	3282.63	0.309084	0.156266	1.97793	0.0479364	0.266874
ENSG00000001631.15	763.793	-0.0613272	0.121247	-0.505803	0.612995	0.873568
ENSG00000002016.17	180.907	-0.213622	0.247753	-0.862239	0.388556	0.746715
ENSG00000002079.14	0.880205	-1.81428	1.45939	-1.24318	0.213801	NA
ENSG00000002330.13	264.771	-0.404163	0.318251	-1.26995	0.204102	0.569371
ENSG00000002549.12	788.432	0.10773	0.157034	0.68603	0.492694	0.813383
ENSG00000002586.19	3252.14	0.557628	0.119536	4.66493	3.08723e-06	0.000136157
ENSG00000002587.9	24.6534	-1.42069	0.646034	-2.19909	0.0278715	0.189666
ENSG00000002726.20	0.224875	-0.514197	3.23119	-0.159135	0.873562	NA
ENSG00000002745.12	0.659047	-1.97426	1.7944	-1.10024	0.271229	NA
ENSG00000002746.14	16.3715	0.420743	0.820537	0.512765	0.608116	0.87067
ENSG00000002822.15	421.674	-0.0836258	0.205499	-0.406939	0.684052	0.903755
ENSG00000002834.17	3907.35	-0.112467	0.163937	-0.686041	0.492687	0.813383
ENSG00000002919.14	523.298	0.157934	0.14223	1.11041	0.266821	0.641807
ENSG00000002933.7	1.90153	2.49895	1.66725	1.49884	0.133914	NA
ENSG00000003056.7	2462.65	0.2624	0.121049	2.16772	0.03018	0.199077
ENSG00000003096.14	442.731	0.209431	0.131558	1.59193	0.111401	0.426038
ENSG00000003137.8	8.27809	1.12849	0.918152	1.22909	0.219039	0.58773
ENSG00000003147.17	127.528	0.825484	0.275335	2.99811	0.00271662	0.0378064
ENSG00000003249.13	138.812	1.26885	0.270734	4.6867	2.77651e-06	0.000124556
ENSG00000003393.14	1264.68	0.278888	0.136383	2.04488	0.0408666	0.241469
ENSG00000003400.14	4.80365	1.32275	1.06525	1.24172	0.214339	0.581163
ENSG00000003402.19	718.071	0.0507769	0.136376	0.372331	0.709646	0.912596
ENSG00000003436.15	487.757	-1.107	0.621853	-1.78016	0.0750501	0.342784
ENSG00000003509.15	253.878	-0.00240017	0.174045	-0.0137906	0.988997	0.996499
ENSG00000003756.16	2477.23	-0.181576	0.153609	-1.18206	0.23718	0.611059
ENSG00000003987.13	42.5859	-0.502784	0.31188	-1.61211	0.106938	0.416463
ENSG00000003989.17	215.319	-0.107904	0.168259	-0.641295	0.521331	0.829661
ENSG00000004059.10	1824.13	-0.0788849	0.123591	-0.638274	0.523295	0.83003
ENSG00000004139.13	1240.82	-0.144446	0.1652	-0.874371	0.381916	0.743241
ENSG00000004142.11	1847.24	0.0830021	0.0820258	1.0119	0.311585	0.686839
ENSG00000004399.12	1217.54	0.769159	0.300197	2.56218	0.0104018	0.100161
ENSG00000004455.16	1967.31	0.0547801	0.0563979	0.971314	0.331392	0.704434
ENSG00000004468.12	3.62676	-3.44306	1.07401	-3.2058	0.00134686	0.0219114
ENSG00000004478.7	2105	0.214566	0.175529	1.2224	0.221558	0.590698
ENSG00000004487.16	7198.34	0.0671255	0.0914387	0.734103	0.462886	0.796771
ENSG00000004534.14	1743.69	0.0413476	0.084006	0.492199	0.622579	0.878022
ENSG00000004660.14	86.4425	0.481389	0.189752	2.53694	0.0111825	0.105065
ENSG00000004700.15	997.991	-0.000712224	0.134759	-0.00528516	0.995783	0.998329
ENSG00000004766.15	437.408	0.0685021	0.145088	0.472142	0.636826	0.884795
ENSG00000004776.12	4.80879	0.915894	0.700486	1.30751	0.191039	0.553025
ENSG00000004777.18	440.187	0.198772	0.342827	0.579804	0.562047	0.850434
ENSG00000004779.9	729.295	0.274516	0.158117	1.73616	0.0825358	0.361797
ENSG00000004799.7	44.2333	0.0152289	0.449822	0.0338554	0.972992	0.992255
ENSG00000004809.13	17.7814	0.164759	0.374594	0.439833	0.660058	0.89488
ENSG00000004838.13	22.1015	-0.478612	0.419622	-1.14058	0.254045	0.628878
ENSG00000004846.16	1.02287	0.217258	1.81473	0.119719	0.904706	NA
ENSG00000004848.7	12.8001	-1.92926	1.28594	-1.50027	0.133543	0.465623
ENSG00000004864.13	1957.88	0.149605	0.12048	1.24174	0.214333	0.581163
ENSG00000004866.20	701.536	0.196133	0.105573	1.85779	0.0631983	0.309841
ENSG00000004897.11	2788.31	-0.12461	0.114975	-1.08381	0.278451	0.653477
ENSG00000004939.14	0.849552	-0.550424	1.52489	-0.360959	0.71813	NA
ENSG00000004948.13	21.3893	-2.47731	0.632034	-3.91959	8.8701e-05	0.00241445
ENSG00000004961.14	390.886	-0.0103416	0.101202	-0.102188	0.918607	0.975329
ENSG00000004975.11	1389.39	-0.311554	0.189915	-1.64049	0.100902	0.40448
ENSG00000005001.9	0	NA	NA	NA	NA	NA
ENSG00000005007.12	1517.33	-0.137545	0.13228	-1.0398	0.298433	0.674094
ENSG00000005020.12	123.846	-0.0805401	0.329931	-0.244112	0.807144	0.942963
ENSG00000005022.5	4026.35	-0.119616	0.0949652	-1.25958	0.207821	0.573595
ENSG00000005059.15	170.621	0.00600279	0.133179	0.045073	0.964049	0.990116
ENSG00000005073.5	0	NA	NA	NA	NA	NA
ENSG00000005075.15	815.226	0.0561285	0.162097	0.346264	0.729144	0.918294
ENSG00000005100.12	1122.62	0.343012	0.108349	3.16579	0.00154662	0.0243511
ENSG00000005102.12	15.522	-3.42139	0.545947	-6.26689	3.68322e-10	4.18466e-08
ENSG00000005108.15	387.332	-1.02179	0.157944	-6.46933	9.84375e-11	1.27027e-08
ENSG00000005156.11	2163.3	-0.0752013	0.105992	-0.709498	0.478015	0.805302
ENSG00000005175.9	977.079	0.021787	0.135824	0.160406	0.872561	0.963445
ENSG00000005187.11	32.6189	-0.149073	0.377138	-0.395274	0.692641	0.906521
ENSG00000005189.19	193.46	-0.469583	0.146887	-3.1969	0.00138912	0.0224938
ENSG00000005194.14	2005.52	0.033265	0.113978	0.291855	0.770398	0.930543
ENSG00000005206.16	286.308	-0.407848	0.293477	-1.38971	0.164617	0.515425
ENSG00000005238.19	392.884	-0.202283	0.19279	-1.04924	0.294067	0.668642
ENSG00000005243.9	41.9491	-1.13078	0.29061	-3.89106	9.98063e-05	0.00267837
ENSG00000005249.12	530.952	-0.100793	0.144201	-0.698978	0.484566	0.809481
ENSG00000005302.17	700.16	-0.103098	0.0995208	-1.03594	0.30023	0.676025
ENSG00000005339.14	2970.88	-0.0769514	0.180194	-0.427047	0.669345	0.898302
ENSG00000005379.15	168.193	0.269022	0.310682	0.865909	0.38654	0.745623
ENSG00000005381.7	0	NA	NA	NA	NA	NA
ENSG00000005421.8	1.10882	-1.59655	2.25241	-0.708819	0.478437	NA
ENSG00000005436.13	396.305	0.0584273	0.152756	0.382487	0.7021	0.909934
ENSG00000005448.16	672.857	-0.0665839	0.119466	-0.557348	0.57729	0.856883
ENSG00000005469.11	190.325	0.147386	0.33764	0.436518	0.662461	0.895834
ENSG00000005471.16	52.9388	-0.811816	0.413304	-1.96421	0.0495053	0.271273
ENSG00000005483.20	2795.19	0.219942	0.179176	1.22752	0.219628	0.588631
ENSG00000005486.16	1251.13	0.0652971	0.128451	0.508344	0.611212	0.872309
ENSG00000005513.9	77.0253	0.451084	0.267627	1.6855	0.0918929	0.384051
ENSG00000005700.14	1435.57	0.0473124	0.115593	0.409301	0.682319	0.903448
ENSG00000005801.16	860.312	0.155256	0.111969	1.3866	0.165564	0.517124
ENSG00000005810.17	1614.06	-0.376616	0.153712	-2.45014	0.0142801	0.123328
ENSG00000005812.10	572.432	-0.32254	0.140215	-2.30032	0.0214301	0.161266
ENSG00000005844.17	3.72338	0.450725	1.34433	0.335279	0.737414	0.920612
ENSG00000005882.11	499.262	-0.58056	0.202079	-2.87293	0.00406685	0.0513701
ENSG00000005884.17	174.059	1.26921	0.411702	3.08284	0.00205034	0.0306817
ENSG00000005889.15	872.622	-0.376989	0.219466	-1.71775	0.0858416	0.369678
ENSG00000005893.15	1550	-0.0465538	0.113331	-0.410777	0.681236	0.902944
ENSG00000005961.17	28.564	-0.611317	0.402235	-1.5198	0.128561	0.457848
ENSG00000005981.12	7.03913	-0.217545	0.827483	-0.2629	0.792628	0.937528
ENSG00000006007.11	1611.79	0.205692	0.124639	1.6503	0.0988814	0.400376
ENSG00000006015.17	117.421	-0.392677	0.347831	-1.12893	0.258927	0.63353
ENSG00000006016.10	17.0191	-0.0230422	0.524371	-0.0439426	0.96495	0.990251
ENSG00000006025.11	83.1765	-0.660072	0.254559	-2.59301	0.00951413	0.0937039
ENSG00000006042.11	2407.44	0.0372264	0.149126	0.24963	0.802873	0.941644
ENSG00000006047.12	27.7869	0.026442	0.50617	0.0522393	0.958338	0.9889
ENSG00000006059.3	0	NA	NA	NA	NA	NA
ENSG00000006062.14	161.558	-0.307757	0.244969	-1.25631	0.209003	0.57414
ENSG00000006071.13	10.6395	1.52578	0.814961	1.87222	0.0611768	0.304863
ENSG00000006116.3	0	NA	NA	NA	NA	NA
ENSG00000006118.14	1200.11	-0.561362	0.288321	-1.94701	0.0515341	0.276826
ENSG00000006125.17	8342.99	0.182585	0.0740112	2.46699	0.0136256	0.120024
ENSG00000006128.11	5.28535	0.473435	0.826762	0.572638	0.56689	0.852511
ENSG00000006194.9	575.182	0.0991309	0.134579	0.736601	0.461365	0.795631
ENSG00000006210.6	361.285	0.0176104	0.210446	0.0836812	0.93331	0.980103
ENSG00000006282.20	254.221	-0.465309	0.309724	-1.50233	0.133011	0.465321
ENSG00000006283.17	129.111	-0.653453	0.242361	-2.6962	0.00701355	0.0757326
ENSG00000006327.13	148.071	1.0778	0.499623	2.15723	0.0309878	0.202564
ENSG00000006377.10	0.612775	0.813741	2.36247	0.344445	0.730512	NA
ENSG00000006432.15	498.882	0.21775	0.148085	1.47044	0.141442	0.477136
ENSG00000006451.7	1215.21	0.26865	0.0843163	3.18621	0.0014415	0.0230739
ENSG00000006453.13	53.9415	-0.0305528	0.268023	-0.113993	0.909243	0.971708
ENSG00000006459.10	373.922	0.207506	0.266357	0.779054	0.435948	0.779998
ENSG00000006468.13	996.075	-0.258269	0.135179	-1.91057	0.0560601	0.291454
ENSG00000006530.15	777.987	0.126859	0.115472	1.09861	0.271938	0.646857
ENSG00000006534.15	35.5421	0.921842	0.43958	2.09709	0.0359852	0.221959
ENSG00000006555.10	2.43778	-1.31294	1.24099	-1.05798	0.290065	0.663775
ENSG00000006576.16	533.005	-0.118746	0.194884	-0.609317	0.542315	0.840388
ENSG00000006606.8	0	NA	NA	NA	NA	NA
ENSG00000006607.13	866.577	-0.0960819	0.133689	-0.718697	0.472328	0.802504
ENSG00000006611.15	0.210811	-1.31887	3.59864	-0.366492	0.713998	NA
ENSG00000006625.17	1035.61	0.203449	0.0674908	3.01447	0.00257426	0.0364193
ENSG00000006634.7	1074.45	0.105224	0.158214	0.665072	0.506005	0.820753
ENSG00000006638.11	2.34893	-2.22791	1.00112	-2.22541	0.0260537	0.182402
ENSG00000006652.13	944.024	0.0472859	0.274646	0.17217	0.863304	0.959674
ENSG00000006659.12	0.514833	1.70004	2.40449	0.707027	0.479549	NA
ENSG00000006695.10	277.518	0.0781955	0.128237	0.609772	0.542013	0.840388
ENSG00000006704.10	710.649	-0.152871	0.209345	-0.730234	0.465247	0.798552
ENSG00000006712.14	1402.08	0.0297862	0.0845329	0.352362	0.724567	0.91656
ENSG00000006715.15	1303.46	-0.0731367	0.152313	-0.480173	0.631105	0.882255
ENSG00000006740.16	133.006	-0.0122117	0.23668	-0.051596	0.958851	0.98906
ENSG00000006744.18	1417.93	0.0893416	0.152228	0.586893	0.557275	0.848619
ENSG00000006747.14	12.3955	0.0380591	0.667332	0.0570318	0.95452	0.987491
ENSG00000006756.15	207.124	-0.774961	0.295349	-2.62388	0.00869345	0.0879654
ENSG00000006757.11	213.53	0.0916497	0.291541	0.314363	0.753245	0.925571
ENSG00000006788.13	0	NA	NA	NA	NA	NA
ENSG00000006831.9	1989.56	0.183668	0.0777414	2.36255	0.0181498	0.143884
ENSG00000006837.11	60.7788	-0.102134	0.324283	-0.314954	0.752796	0.92549
ENSG00000007001.12	0.840626	1.34896	1.822	0.74037	0.459075	NA
ENSG00000007038.10	0	NA	NA	NA	NA	NA
ENSG00000007047.14	710.132	0.133981	0.141696	0.945555	0.344376	0.714275
ENSG00000007062.11	2216.36	0.252052	0.19207	1.31229	0.189422	0.551035
ENSG00000007080.10	347.114	-0.0299127	0.400767	-0.0746387	0.940502	0.98247
ENSG00000007129.17	15.6904	-1.26516	0.54926	-2.30339	0.0212566	0.160296
ENSG00000007168.12	5202.56	0.159871	0.0978606	1.63366	0.10233	0.407185
ENSG00000007171.17	19.2893	-0.792889	0.310907	-2.55024	0.0107648	0.10243
ENSG00000007174.17	25.2682	-0.783238	0.411128	-1.90509	0.0567678	0.293673
ENSG00000007202.14	5478.02	0.0918767	0.0785465	1.16971	0.242117	0.615711
ENSG00000007216.14	0.0771163	0.127783	3.59864	0.0355086	0.971674	NA
ENSG00000007237.18	101.097	-1.78584	0.484743	-3.68411	0.000229507	0.00531912
ENSG00000007255.10	74.1893	-0.312807	0.397599	-0.78674	0.431434	0.776621
ENSG00000007264.14	1.42673	-0.209553	1.48482	-0.141131	0.887767	NA
ENSG00000007306.14	0.0771163	0.127783	3.59864	0.0355086	0.971674	NA
ENSG00000007312.12	1.92364	-3.09739	1.43866	-2.15297	0.0313213	NA
ENSG00000007314.12	2.57025	2.91912	1.69723	1.71993	0.0854444	0.368951
ENSG00000007341.18	189.537	-0.0986693	0.170421	-0.578974	0.562607	0.851122
ENSG00000007350.16	32.7641	0.27314	0.417614	0.654051	0.513079	0.824653
ENSG00000007372.22	1211.03	-0.268757	0.555277	-0.484005	0.628382	0.881219
ENSG00000007376.7	163.997	0.187991	0.403571	0.465819	0.641345	0.885966
ENSG00000007384.15	208.187	0.258992	0.245266	1.05597	0.290983	0.664737
ENSG00000007392.16	1041.04	-0.0567672	0.0720421	-0.787972	0.430713	0.776447
ENSG00000007402.11	434.118	-0.535507	0.20617	-2.5974	0.00939318	0.0928876
ENSG00000007516.13	106.353	0.345976	0.381064	0.907921	0.36392	0.72989
ENSG00000007520.3	360.457	-0.0861053	0.35511	-0.242475	0.808412	0.943204
ENSG00000007541.16	368.031	-0.433024	0.269119	-1.60904	0.107607	0.417825
ENSG00000007545.15	914.303	-0.0317845	0.182515	-0.174147	0.86175	0.958993
ENSG00000007866.19	911.061	-0.0866584	0.17114	-0.506359	0.612605	0.873389
ENSG00000007908.15	0.137469	0.448377	3.59864	0.124596	0.900843	NA
ENSG00000007923.15	1419.67	-0.0837715	0.0836575	-1.00136	0.316652	0.691704
ENSG00000007933.12	0.4136	0.263088	2.47468	0.106312	0.915335	NA
ENSG00000007944.14	136.436	-2.3206	0.216163	-10.7354	6.93847e-27	6.30647e-24
ENSG00000007952.17	6.97003	0.555494	0.648739	0.856267	0.39185	0.748709
ENSG00000007968.6	863.132	0.100558	0.213193	0.471676	0.637158	0.884972
ENSG00000008018.8	3508.38	-0.0405543	0.144618	-0.280425	0.779152	0.933687
ENSG00000008056.13	47.413	0.310078	0.271692	1.14129	0.253751	0.62859
ENSG00000008083.13	2052.03	0.177334	0.142981	1.24026	0.214879	0.581872
ENSG00000008086.11	178.976	-0.307292	0.226403	-1.35728	0.174692	0.529573
ENSG00000008118.9	40.1246	-0.0918989	0.304062	-0.302237	0.762471	0.928406
ENSG00000008128.22	193.744	-0.156988	0.23448	-0.669516	0.503166	0.818848
ENSG00000008130.15	966.668	0.0678264	0.178688	0.379581	0.704257	0.910818
ENSG00000008196.12	2271.73	-1.89287	0.339891	-5.56906	2.56117e-08	2.01283e-06
ENSG00000008197.4	0.284727	0.448377	3.59864	0.124596	0.900843	NA
ENSG00000008226.19	21.9028	0.604116	0.436749	1.38321	0.1666	0.518468
ENSG00000008256.15	562.113	-0.356538	0.16686	-2.13675	0.0326181	0.209471
ENSG00000008277.14	384.977	-0.298972	0.151352	-1.97534	0.0482296	0.267722
ENSG00000008282.8	1010.4	0.0444818	0.130836	0.339982	0.73387	0.919391
ENSG00000008283.15	197.261	0.256544	0.204714	1.25318	0.21014	0.576024
ENSG00000008294.20	4670.29	0.187673	0.1712	1.09622	0.272983	0.647754
ENSG00000008300.16	1032.76	0.228341	0.314521	0.725997	0.467841	0.80014
ENSG00000008311.14	1097.85	-0.0966532	0.135408	-0.713792	0.475356	0.803794
ENSG00000008323.15	38.7258	0.464024	0.419284	1.10671	0.268421	0.643503
ENSG00000008324.11	279.153	0.198375	0.154396	1.28485	0.198846	0.562045
ENSG00000008382.15	321.219	-0.166552	0.262297	-0.634977	0.525444	0.831254
ENSG00000008394.12	3061.44	0.20343	0.154052	1.32053	0.186658	0.548124
ENSG00000008405.11	726.66	0.235322	0.127952	1.83914	0.0658942	0.31784
ENSG00000008438.4	0.547396	-1.23291	1.92777	-0.639556	0.522462	NA
ENSG00000008441.16	7.62249	-3.87813	0.854403	-4.539	5.65221e-06	0.000232905
ENSG00000008513.14	184.884	-0.733274	0.175525	-4.1776	2.94599e-05	0.000969858
ENSG00000008516.16	35.1068	-2.62567	0.505666	-5.1925	2.07488e-07	1.272e-05
ENSG00000008517.16	3.00962	0.471721	1.21153	0.389359	0.697011	0.908591
ENSG00000008710.19	424.274	-0.600386	0.236503	-2.53859	0.0111299	0.104713
ENSG00000008735.13	528.252	0.363359	0.27922	1.30134	0.193143	0.555922
ENSG00000008838.19	2113.13	-0.0218087	0.111413	-0.195746	0.844809	0.953509
ENSG00000008853.16	845.677	0.0380162	0.197264	0.192717	0.84718	0.95428
ENSG00000008869.11	690.694	0.0740319	0.155357	0.476529	0.633697	0.883425
ENSG00000008952.16	1817.78	-0.12989	0.0827944	-1.56882	0.11669	0.436542
ENSG00000008988.9	10541.5	0.293435	0.131598	2.22979	0.0257611	0.181203
ENSG00000009307.15	17500.6	0.02349	0.0676878	0.347034	0.728566	0.917857
ENSG00000009335.17	1687.46	0.0835783	0.115615	0.722901	0.469741	0.800657
ENSG00000009413.15	880.773	-0.0200413	0.13656	-0.146758	0.883323	0.966237
ENSG00000009694.13	55.4054	-0.33472	0.554145	-0.60403	0.545824	0.841956
ENSG00000009709.11	62.9407	3.21312	0.936102	3.43245	0.000598156	0.0115568
ENSG00000009724.16	43.2267	0.18389	0.277202	0.663382	0.507086	0.821231
ENSG00000009765.14	1.40708	0.628945	1.30821	0.480768	0.630682	NA
ENSG00000009780.15	163.548	0.313787	0.183864	1.70663	0.0878908	0.374818
ENSG00000009790.14	1.94948	-0.989074	1.04748	-0.944241	0.345046	0.714744
ENSG00000009830.11	1001.68	-0.0310944	0.161128	-0.192979	0.846975	0.954194
ENSG00000009844.15	1511.31	0.152422	0.0936939	1.62681	0.103778	0.409875
ENSG00000009950.15	4.22492	-1.12604	0.851054	-1.32312	0.185797	0.54682
ENSG00000009954.10	5598.82	0.160675	0.0579037	2.77487	0.00552236	0.0640294
ENSG00000010017.12	1193.75	-0.00450046	0.0975318	-0.0461435	0.963196	0.989927
ENSG00000010030.13	17.2915	0.0569326	0.374941	0.151844	0.87931	0.965191
ENSG00000010072.15	287.427	0.29791	0.162028	1.83863	0.0659695	0.317983
ENSG00000010165.19	826.64	0.100494	0.151141	0.6649	0.506115	0.820753
ENSG00000010219.13	288.451	0.0347465	0.155601	0.223305	0.823298	0.945855
ENSG00000010244.18	5267.16	0.0103074	0.0900476	0.114467	0.908868	0.97168
ENSG00000010256.10	3811.62	0.0317548	0.0804841	0.394547	0.693177	0.906873
ENSG00000010270.13	1317.48	0.0825699	0.118394	0.697416	0.485543	0.810504
ENSG00000010278.13	30.6292	0.868215	0.315566	2.7513	0.005936	0.0674414
ENSG00000010282.14	0.0732161	0.127783	3.59864	0.0355086	0.971674	NA
ENSG00000010292.12	7791.11	-0.0695199	0.0955254	-0.727763	0.466759	0.799384
ENSG00000010295.19	230.089	0.0372585	0.194205	0.191851	0.847859	0.954526
ENSG00000010310.8	8.19144	-0.466243	0.502188	-0.928423	0.353188	0.721351
ENSG00000010318.20	47.5345	0.0503949	0.307904	0.163671	0.86999	0.962294
ENSG00000010319.6	7.76606	-0.546529	0.893474	-0.611689	0.540743	0.840089
ENSG00000010322.15	2123.97	-0.000286937	0.113526	-0.0025275	0.997983	0.998899
ENSG00000010327.10	0.697728	-0.493524	2.00178	-0.246543	0.805262	NA
ENSG00000010361.13	309.007	0.192267	0.15588	1.23343	0.217415	0.58593
ENSG00000010379.15	0.759394	-1.50715	1.63667	-0.920865	0.357121	NA
ENSG00000010404.17	1627	0.211288	0.172207	1.22694	0.219845	0.588991
ENSG00000010438.16	0.897474	-3.17808	1.89153	-1.68016	0.0929261	NA
ENSG00000010539.11	380.76	0.124942	0.128544	0.97198	0.33106	0.704194
ENSG00000010610.9	96.2504	-2.98596	0.440325	-6.78125	1.1914e-11	1.81797e-09
ENSG00000010626.14	35.9462	-0.437632	0.239741	-1.82544	0.0679349	0.323946
ENSG00000010671.15	3.91336	0.123162	0.948847	0.129801	0.896724	0.968626
ENSG00000010704.18	36.6211	-0.767051	0.466294	-1.645	0.0999708	0.402597
ENSG00000010803.16	1042.76	0.0237751	0.136346	0.174373	0.861572	0.958993
ENSG00000010810.17	4559.76	0.138179	0.164945	0.837723	0.402186	0.757314
ENSG00000010818.9	160.743	0.105481	0.234196	0.450396	0.652425	0.890736
ENSG00000010932.16	3.43547	-3.26971	1.14289	-2.86092	0.00422418	0.0528464
ENSG00000011007.12	1578.47	-0.0228844	0.0895033	-0.255683	0.798196	0.940235
ENSG00000011009.10	1094.6	-0.111875	0.218238	-0.512628	0.608211	0.870748
ENSG00000011021.21	842.637	0.0676571	0.139599	0.484654	0.627922	0.881046
ENSG00000011028.13	1243.92	-1.0857	0.281472	-3.85723	0.000114679	0.00302697
ENSG00000011052.21	841.814	-0.427364	0.288999	-1.47877	0.139201	0.474328
ENSG00000011083.8	0.112878	-1.15459	3.59864	-0.32084	0.748332	NA
ENSG00000011105.12	816.121	-0.248765	0.13735	-1.81117	0.0701148	0.329293
ENSG00000011114.14	847.511	0.00200171	0.109352	0.0183053	0.985395	0.995747
ENSG00000011132.11	84.3437	-0.235139	0.242646	-0.969062	0.332514	0.705416
ENSG00000011143.16	466.779	-0.0318617	0.140884	-0.226156	0.82108	0.945123
ENSG00000011198.8	269.665	0.187698	0.12276	1.52898	0.126269	0.45386
ENSG00000011201.11	554.638	0.145743	0.316226	0.460884	0.644882	0.887221
ENSG00000011243.17	1062.87	-0.0748693	0.126323	-0.592681	0.553395	0.846533
ENSG00000011258.15	1897.61	0.103835	0.18079	0.574339	0.565738	0.852031
ENSG00000011260.13	960.19	0.490905	0.178321	2.75293	0.00590642	0.0671783
ENSG00000011275.18	1255.52	0.0593553	0.0795891	0.745771	0.455806	0.79234
ENSG00000011295.15	1052.31	0.208992	0.138583	1.50807	0.131538	0.462928
ENSG00000011304.19	7130.54	-0.0298132	0.118479	-0.251631	0.801326	0.941011
ENSG00000011332.19	248.767	0.265405	0.260246	1.01983	0.307811	0.683135
ENSG00000011347.9	61.2881	-0.19409	0.458414	-0.423395	0.672007	0.899662
ENSG00000011376.10	999.887	0.239297	0.100218	2.38777	0.0169511	0.13767
ENSG00000011405.13	2120.02	0.371306	0.153256	2.42278	0.0154021	0.129674
ENSG00000011422.11	124.429	-0.66594	0.238439	-2.79291	0.00522354	0.0616355
ENSG00000011426.10	2878.56	-0.153002	0.193867	-0.789209	0.42999	0.776447
ENSG00000011451.18	1279.5	-0.203926	0.34309	-0.594381	0.552257	0.845597
ENSG00000011454.16	2092.61	0.0779906	0.149344	0.522223	0.601515	0.868643
ENSG00000011465.16	478.048	-4.45287	1.09906	-4.05154	5.08811e-05	0.00151953
ENSG00000011478.11	185.927	0.291243	0.229291	1.27019	0.204017	0.569371
ENSG00000011485.14	1473.47	-0.0451924	0.127188	-0.355319	0.722351	0.916003
ENSG00000011523.13	1168.77	0.12029	0.176804	0.680359	0.496277	0.814915
ENSG00000011566.14	1482.16	-0.245998	0.212915	-1.15538	0.247934	0.621661
ENSG00000011590.13	2.58128	3.42857	1.78558	1.92014	0.0548401	0.287759
ENSG00000011600.11	0	NA	NA	NA	NA	NA
ENSG00000011638.10	336.182	0.280105	0.133382	2.10002	0.0357271	0.221428
ENSG00000011677.12	18.1106	-2.14588	0.731876	-2.93203	0.00336759	0.0446283
ENSG00000012048.21	1772.14	0.128563	0.111326	1.15483	0.248161	0.621661
ENSG00000012061.15	1445.48	-0.0202709	0.15283	-0.132637	0.89448	0.967876
ENSG00000012124.16	0.612044	-3.45794	3.12106	-1.10794	0.267889	NA
ENSG00000012171.19	18.9023	-1.48004	0.508961	-2.90797	0.00363778	0.0472934
ENSG00000012174.11	557.697	0.188505	0.125963	1.49651	0.13452	0.467132
ENSG00000012211.12	14.6177	0.738317	0.462945	1.59483	0.110751	0.424817
ENSG00000012223.12	0	NA	NA	NA	NA	NA
ENSG00000012232.8	5193.28	0.0517292	0.0963488	0.536896	0.59134	0.863447
ENSG00000012504.13	0.0682894	0.127783	3.59864	0.0355086	0.971674	NA
ENSG00000012660.13	4314.41	0.311885	0.10419	2.99343	0.00275857	0.038216
ENSG00000012779.10	0.161595	-1.89424	3.56668	-0.531094	0.595354	NA
ENSG00000012817.15	464.455	8.00351	2.07441	3.85821	0.000114218	0.00302087
ENSG00000012822.15	615.803	-0.45803	0.213855	-2.14177	0.0322117	0.20777
ENSG00000012963.14	1940.31	0.175744	0.0763872	2.30071	0.0214082	0.161159
ENSG00000012983.11	1235.04	0.0167162	0.114338	0.1462	0.883764	0.966237
ENSG00000013016.15	326.491	-0.361276	0.172083	-2.09943	0.0357792	0.221613
ENSG00000013275.7	1858.59	-0.00383177	0.123487	-0.0310297	0.975246	0.992866
ENSG00000013288.8	298.838	-0.0571287	0.182784	-0.312549	0.754624	0.926319
ENSG00000013293.5	11.0212	0.634031	0.960137	0.660355	0.509026	0.82222
ENSG00000013297.11	16.9849	-0.790811	0.433197	-1.82552	0.0679223	0.323946
ENSG00000013306.15	897.39	-0.0113106	0.23809	-0.0475055	0.96211	0.989462
ENSG00000013364.18	38.3395	-0.186048	0.461353	-0.403266	0.686753	0.904978
ENSG00000013374.16	1046.54	0.061546	0.109808	0.560489	0.575146	0.855955
ENSG00000013375.15	1217.98	0.077688	0.153932	0.504691	0.613776	0.874104
ENSG00000013392.7	195.805	-0.207436	0.127151	-1.63141	0.102803	0.407875
ENSG00000013441.15	868.077	-0.452833	0.194451	-2.32878	0.0198709	0.152983
ENSG00000013503.9	554.695	-0.0378358	0.121119	-0.312386	0.754747	0.926319
ENSG00000013523.9	729.027	-0.218697	0.135265	-1.6168	0.105921	0.414583
ENSG00000013561.17	636.527	0.174744	0.136155	1.28342	0.199346	0.562742
ENSG00000013563.13	176.838	0.124183	0.250466	0.495806	0.620031	0.875853
ENSG00000013573.16	1031.04	-0.131943	0.17378	-0.759254	0.447701	0.786357
ENSG00000013583.8	442.455	0.0883828	0.150278	0.58813	0.556445	0.847916
ENSG00000013588.7	7.05644	-0.00147963	0.868001	-0.00170464	0.99864	0.999084
ENSG00000013619.13	109.009	-0.0908722	0.245381	-0.370332	0.711135	0.913342
ENSG00000013725.14	4.34929	0.00177408	0.76561	0.00231721	0.998151	0.998899
ENSG00000013810.18	3054.97	-0.241004	0.0873893	-2.75782	0.0058189	0.0664722
ENSG00000014123.9	697.08	0.196882	0.121832	1.61602	0.106091	0.414858
ENSG00000014138.8	1369.75	0.143954	0.133463	1.07861	0.280761	0.655546
ENSG00000014164.6	266.725	-0.350562	0.325802	-1.07599	0.28193	0.656469
ENSG00000014216.15	1121.34	-0.179367	0.235806	-0.760653	0.446864	0.786066
ENSG00000014257.15	0.925112	0.467664	1.63865	0.285397	0.77534	NA
ENSG00000014641.17	3671.76	0.0414138	0.0956181	0.433117	0.66493	0.896786
ENSG00000014824.13	2172.27	0.192379	0.12755	1.50826	0.131488	0.462928
ENSG00000014914.20	85.4034	-0.845295	0.342497	-2.46803	0.0135858	0.119963
ENSG00000014919.12	917.346	0.165819	0.145494	1.1397	0.254413	0.629015
ENSG00000015133.18	729.487	-0.0203013	0.179879	-0.112861	0.910141	0.97198
ENSG00000015153.14	284.02	0.0623282	0.180408	0.345485	0.72973	0.918533
ENSG00000015171.19	1511.84	-0.0280705	0.168412	-0.166677	0.867624	0.961548
ENSG00000015285.10	7.65672	0.0653351	0.662819	0.0985714	0.921479	0.976101
ENSG00000015413.9	1.25921	-2.48133	1.23213	-2.01385	0.0440257	NA
ENSG00000015475.18	226.03	-0.213194	0.272397	-0.78266	0.433827	0.778835
ENSG00000015479.18	16678.9	0.112415	0.117662	0.955408	0.339371	0.709385
ENSG00000015520.14	1.37254	0.418427	1.34274	0.311622	0.755328	NA
ENSG00000015532.9	273.743	-0.096988	0.250464	-0.387234	0.698583	0.908805
ENSG00000015568.12	65.1701	-0.590477	0.456084	-1.29467	0.195435	0.558214
ENSG00000015592.16	36.3384	1.72016	0.596216	2.88514	0.00391245	0.0498718
ENSG00000015676.17	1426.94	-0.077474	0.116306	-0.666122	0.505333	0.820377
ENSG00000016082.14	1.66269	-4.8628	1.31514	-3.69756	0.000217683	NA
ENSG00000016391.10	158.748	0.348953	0.202815	1.72054	0.0853334	0.368951
ENSG00000016402.13	0.377308	-0.19356	2.42056	-0.0799651	0.936265	NA
ENSG00000016490.15	0	NA	NA	NA	NA	NA
ENSG00000016602.9	0.293652	-0.193094	3.07	-0.0628971	0.949848	NA
ENSG00000016864.18	1369.77	0.10041	0.0900733	1.11476	0.264954	0.640062
ENSG00000017260.19	2054.99	0.213801	0.1024	2.0879	0.0368072	0.225237
ENSG00000017427.16	0.0857098	-1.15459	3.59864	-0.32084	0.748332	NA
ENSG00000017483.14	7.4163	-2.24565	0.760268	-2.95377	0.00313922	0.0423666
ENSG00000017797.12	1505.33	-0.00561149	0.0873827	-0.0642175	0.948797	0.985717
ENSG00000018189.12	1733.55	0.231957	0.127486	1.81947	0.0688392	0.326101
ENSG00000018236.14	19.0988	-0.462423	0.339415	-1.36241	0.173069	0.527659
ENSG00000018280.16	6.60659	-1.87044	1.23113	-1.51929	0.128688	0.45795
ENSG00000018408.14	1634.72	-0.0520489	0.180515	-0.288336	0.773089	0.931015
ENSG00000018510.14	1452.61	0.462939	0.157364	2.94183	0.00326278	0.0436115
ENSG00000018607.6	0.684621	-0.699112	1.92204	-0.363735	0.716056	NA
ENSG00000018610.14	396.039	-0.0769042	0.113453	-0.677852	0.497865	0.81592
ENSG00000018625.14	1815.98	-3.11302	0.376987	-8.25761	1.48614e-16	4.77966e-14
ENSG00000018699.11	502.902	-0.0723668	0.145583	-0.497084	0.61913	0.875469
ENSG00000018869.16	93.9856	-0.0651438	0.186591	-0.349127	0.726994	0.917622
ENSG00000019102.11	29.6065	-0.465655	0.319591	-1.45704	0.145106	0.48419
ENSG00000019144.18	1968.29	-0.0373914	0.182899	-0.204437	0.838012	0.95213
ENSG00000019169.10	0.0771163	0.127783	3.59864	0.0355086	0.971674	NA
ENSG00000019186.9	3.50549	-4.37382	1.21259	-3.60702	0.000309739	0.00678731
ENSG00000019485.13	314.933	-0.227953	0.118269	-1.92741	0.0539289	0.284693
ENSG00000019505.7	52.388	-0.146367	0.491232	-0.297959	0.765734	0.929302
ENSG00000019549.10	154.089	-2.39546	0.35929	-6.66719	2.60744e-11	3.78532e-09
ENSG00000019582.14	34.5765	-0.666489	0.317128	-2.10164	0.0355851	0.220865
ENSG00000019991.16	8.21359	-1.68558	0.440081	-3.83015	0.000128065	0.00329704
ENSG00000019995.6	1311.05	0.0533561	0.171246	0.311576	0.755363	0.926326
ENSG00000020129.15	514.821	-0.338203	0.303898	-1.11288	0.265758	0.640794
ENSG00000020181.17	90.0962	-4.94107	0.89167	-5.54137	3.00119e-08	2.27552e-06
ENSG00000020219.9	0	NA	NA	NA	NA	NA
ENSG00000020256.19	478.426	0.0238737	0.104703	0.228014	0.819635	0.944853
ENSG00000020426.10	332.242	0.0320617	0.158569	0.202194	0.839765	0.95259
ENSG00000020577.13	325.742	0.302146	0.303893	0.994253	0.3201	0.694828
ENSG00000020633.18	11.8224	-0.175768	0.651697	-0.269708	0.787385	0.935421
ENSG00000020922.12	929.598	-0.196685	0.106899	-1.83991	0.0657811	0.317587
ENSG00000021300.13	138.372	0.0429364	0.688112	0.0623974	0.950246	0.986305
ENSG00000021355.12	131.964	0.607879	0.348823	1.74266	0.081393	0.358743
ENSG00000021461.16	1.51805	-2.26194	1.27323	-1.77654	0.0756442	NA
ENSG00000021488.12	2.57763	0.257735	0.855731	0.301186	0.763272	0.92846
ENSG00000021574.12	1030.92	0.27719	0.146964	1.8861	0.0592809	0.299412
ENSG00000021645.18	33.8045	-1.4422	0.5817	-2.47928	0.0131649	0.117261
ENSG00000021762.19	215.541	-0.647047	0.264779	-2.44373	0.0145364	0.124828
ENSG00000021776.10	2115.23	0.122969	0.111668	1.1012	0.270811	0.646337
ENSG00000021826.15	505.051	0.770962	0.153607	5.01904	5.19301e-07	2.87196e-05
ENSG00000021852.12	0	NA	NA	NA	NA	NA
ENSG00000022267.16	1578.83	0.0176622	0.185688	0.0951176	0.924221	0.976618
ENSG00000022277.12	1547.18	-0.0347218	0.0738225	-0.470342	0.638111	0.885207
ENSG00000022355.16	1.09269	2.74531	3.28543	0.835603	0.403378	NA
ENSG00000022556.15	204.951	2.6915	1.17088	2.2987	0.0215218	0.161599
ENSG00000022567.9	294.205	-0.0965092	0.21368	-0.451652	0.65152	0.890226
ENSG00000022840.15	2347.29	0.0178945	0.120701	0.148255	0.882142	0.966237
ENSG00000022976.15	177.796	-0.52308	0.177092	-2.95372	0.00313967	0.0423666
ENSG00000023041.11	659.766	0.0821458	0.14401	0.570418	0.568394	0.853366
ENSG00000023171.17	152.121	-0.294376	0.202386	-1.45452	0.145802	0.484995
ENSG00000023191.16	527.212	-0.332136	0.365418	-0.908921	0.363392	0.729432
ENSG00000023228.13	2373.18	0.0158723	0.0783424	0.202602	0.839446	0.952559
ENSG00000023287.12	1485.56	-0.0319114	0.151258	-0.210973	0.832908	0.950071
ENSG00000023318.7	917.95	-0.0152624	0.140686	-0.108486	0.91361	0.97304
ENSG00000023330.14	861.068	0.0672009	0.072077	0.932348	0.351157	0.71977
ENSG00000023445.13	4.90021	-0.839293	0.97125	-0.864137	0.387513	0.746426
ENSG00000023516.8	1606.87	0.274446	0.142995	1.91928	0.0549493	0.28796
ENSG00000023572.9	290.839	0.0924938	0.268366	0.344656	0.730353	0.918869
ENSG00000023608.4	155.461	-0.166161	0.284713	-0.58361	0.559483	0.849358
ENSG00000023697.12	792.14	-0.142225	0.112034	-1.26948	0.204271	0.569494
ENSG00000023734.10	4731.89	0.189966	0.129411	1.46792	0.142125	0.478056
ENSG00000023839.10	50.559	-0.33613	0.497607	-0.675492	0.499363	0.81658
ENSG00000023892.10	15.8999	-0.532382	0.378514	-1.40651	0.159574	0.508055
ENSG00000023902.13	1646.96	0.115705	0.206086	0.561439	0.574499	0.855829
ENSG00000023909.9	251.52	0.330511	0.269872	1.22469	0.22069	0.58989
ENSG00000024048.10	897.619	0.0921927	0.140504	0.656156	0.511724	0.823836
ENSG00000024422.11	27.4249	-1.35771	0.733663	-1.85058	0.0642294	0.31306
ENSG00000024526.16	1025.6	-0.37484	0.205399	-1.82494	0.0680108	0.324234
ENSG00000024862.17	119.803	-0.60525	0.141428	-4.27957	1.87251e-05	0.000653503
ENSG00000025039.14	362.592	0.904623	0.186679	4.84586	1.26061e-06	6.20073e-05
ENSG00000025156.12	880.724	0.0567492	0.139953	0.405488	0.685119	0.904307
ENSG00000025293.16	1534.18	0.207433	0.11925	1.73949	0.0819489	0.360282
ENSG00000025423.11	28.847	0.113495	0.332236	0.34161	0.732644	0.919054
ENSG00000025434.18	105.45	-0.513735	0.324716	-1.58211	0.113625	0.430939
ENSG00000025708.13	3.26436	0.0472813	0.799813	0.0591154	0.95286	0.987023
ENSG00000025770.18	1015.83	0.00397777	0.194224	0.0204803	0.98366	0.995747
ENSG00000025772.7	997.684	0.272465	0.11412	2.38753	0.0169622	0.137707
ENSG00000025796.13	2457.69	0.00459451	0.201042	0.0228535	0.981767	0.995072
ENSG00000025800.13	1737.95	0.0636614	0.10701	0.59491	0.551903	0.845337
ENSG00000026025.15	38840.6	-0.044669	0.0859734	-0.519568	0.603365	0.869466
ENSG00000026036.22	42.586	-0.43745	0.477058	-0.916974	0.359156	0.726409
ENSG00000026103.21	159.007	-0.392552	0.266469	-1.47316	0.140707	0.475892
ENSG00000026297.15	122.533	0.0803596	0.207039	0.388138	0.697914	0.908698
ENSG00000026508.18	49.8005	-0.136539	0.473396	-0.288425	0.773021	0.931015
ENSG00000026559.13	73.298	0.443445	0.379239	1.1693	0.242281	0.615738
ENSG00000026652.13	1557.5	-0.1968	0.0906769	-2.17034	0.0299807	0.198212
ENSG00000026751.16	0.481777	-0.733588	2.3253	-0.315481	0.752397	NA
ENSG00000026950.16	192.362	-0.253649	0.34083	-0.744209	0.45675	0.793086
ENSG00000027001.9	332.849	0.330599	0.118406	2.79209	0.00523689	0.0616773
ENSG00000027075.14	9.77018	-0.757207	0.472202	-1.60357	0.10881	0.421001
ENSG00000027644.4	0.753382	-3.14476	1.59398	-1.9729	0.0485074	NA
ENSG00000027697.14	562.367	-0.0572793	0.146799	-0.39019	0.696396	0.908412
ENSG00000027847.13	256.907	0.0900197	0.261667	0.344024	0.730828	0.918869
ENSG00000027869.11	1.4559	-1.60257	1.30208	-1.23078	0.218405	NA
ENSG00000028116.16	193.71	-0.29083	0.150885	-1.92749	0.0539189	0.284693
ENSG00000028137.18	138.094	0.0056091	0.423877	0.0132329	0.989442	0.996692
ENSG00000028203.17	2163.02	-0.117402	0.104824	-1.11999	0.262716	0.637083
ENSG00000028277.21	153.44	0.00544014	0.533087	0.010205	0.991858	0.997248
ENSG00000028310.17	1036.33	0.039389	0.107825	0.365304	0.714884	0.914205
ENSG00000028528.14	2295.41	-0.109582	0.0611574	-1.79181	0.0731634	0.337708
ENSG00000028839.9	631.816	0.0786441	0.134254	0.585786	0.558019	0.849045
ENSG00000029153.14	271.9	0.823101	0.20565	4.00243	6.26945e-05	0.00180527
ENSG00000029363.16	6623.97	-0.045049	0.0839634	-0.536531	0.591592	0.863569
ENSG00000029364.11	1626.3	0.0437161	0.0868262	0.50349	0.61462	0.874404
ENSG00000029534.20	52.6491	1.03857	0.309477	3.35589	0.000791112	0.0144438
ENSG00000029559.6	0.0807974	-1.15459	3.59864	-0.32084	0.748332	NA
ENSG00000029639.10	150.379	0.385955	0.216695	1.7811	0.0748962	0.34238
ENSG00000029725.16	2383.43	0.0328709	0.129	0.254813	0.798868	0.940319
ENSG00000029993.14	4823.08	-0.0835935	0.115348	-0.724707	0.468632	0.800657
ENSG00000030066.13	3444.02	-0.0344732	0.10514	-0.327878	0.743004	0.922726
ENSG00000030110.12	539.917	0.022268	0.125052	0.17807	0.858668	0.957766
ENSG00000030304.13	1.33817	2.65616	1.59755	1.66264	0.0963849	NA
ENSG00000030419.16	330.963	0.217626	0.289935	0.750601	0.452893	0.790114
ENSG00000030582.17	1350.12	-0.403151	0.216972	-1.85808	0.0631573	0.309785
ENSG00000031003.10	1367.07	-0.122042	0.180498	-0.676138	0.498953	0.816423
ENSG00000031081.10	150.569	-0.921673	0.318671	-2.89224	0.00382501	0.0490403
ENSG00000031691.6	356.259	0.397372	0.171087	2.32263	0.0201988	0.154221
ENSG00000031698.12	3003.81	0.127736	0.0853453	1.49669	0.134473	0.467075
ENSG00000031823.14	1292.74	-0.0195517	0.138823	-0.140839	0.887997	0.966812
ENSG00000032219.18	698.648	-0.0125203	0.163437	-0.0766065	0.938937	0.981964
ENSG00000032389.12	576.305	0.133632	0.106197	1.25834	0.208269	0.57377
ENSG00000032444.16	423.622	-0.393901	0.296916	-1.32664	0.184628	0.545033
ENSG00000032742.17	361.701	-0.118731	0.119558	-0.993088	0.320667	0.695461
ENSG00000033011.11	389.51	-0.157027	0.135662	-1.15749	0.247072	0.620524
ENSG00000033030.13	672.407	0.0156111	0.122264	0.127683	0.8984	0.969029
ENSG00000033050.8	1332.34	0.131842	0.130094	1.01344	0.310851	0.686136
ENSG00000033100.16	680.532	-0.157773	0.133231	-1.18421	0.23633	0.610011
ENSG00000033122.18	31.3067	0.243028	0.339077	0.716734	0.473538	0.802692
ENSG00000033170.16	1104.71	0.704708	0.165409	4.2604	2.0406e-05	0.000707442
ENSG00000033178.12	1383.56	-0.112568	0.182266	-0.617603	0.536837	0.838007
ENSG00000033327.12	563.254	0.136977	0.149706	0.914969	0.360208	0.727421
ENSG00000033627.16	1243.62	0.298319	0.122322	2.4388	0.0147361	0.125995
ENSG00000033800.13	1571.74	-0.111866	0.135791	-0.823808	0.410049	0.762026
ENSG00000033867.16	1060.58	0.281161	0.165592	1.69792	0.0895233	0.37892
ENSG00000034053.14	785.359	0.205744	0.229849	0.895127	0.370719	0.735992
ENSG00000034152.18	265.436	0.208642	0.172757	1.20772	0.227155	0.598673
ENSG00000034239.10	15.7448	0.632512	0.385286	1.64167	0.100659	0.40387
ENSG00000034510.5	15332.2	0.274857	0.168592	1.63031	0.103036	0.408397
ENSG00000034533.11	139.279	-0.43054	0.386922	-1.11273	0.265824	0.640874
ENSG00000034677.12	491.026	-0.0144586	0.20292	-0.0712527	0.943197	0.984012
ENSG00000034693.14	203.217	-0.11231	0.133295	-0.842568	0.39947	0.755349
ENSG00000034713.7	1030.86	-0.0825988	0.103763	-0.796032	0.426013	0.773644
ENSG00000034971.16	0	NA	NA	NA	NA	NA
ENSG00000035115.21	304.291	-0.31443	0.153607	-2.04698	0.04066	0.240792
ENSG00000035141.7	1233.41	0.168772	0.102084	1.65326	0.0982771	0.399116
ENSG00000035403.17	9242.26	-0.0100099	0.198528	-0.0504207	0.959787	0.989163
ENSG00000035499.12	1781.83	-0.049305	0.151469	-0.325511	0.744794	0.923241
ENSG00000035664.11	122.688	-1.06815	0.281222	-3.79824	0.000145725	0.00363964
ENSG00000035681.7	577.58	-0.0225695	0.145566	-0.155047	0.876784	0.964481
ENSG00000035687.9	1098.79	0.194339	0.11651	1.668	0.0953162	0.391695
ENSG00000035720.7	0.397881	1.42096	2.44919	0.580176	0.561796	NA
ENSG00000035862.12	2452.36	-0.40191	0.0923297	-4.35298	1.34297e-05	0.000492539
ENSG00000035928.15	2849.08	-0.0267546	0.0924431	-0.289416	0.772263	0.930664
ENSG00000036054.12	513.657	-0.0781794	0.137296	-0.569421	0.56907	0.853524
ENSG00000036257.12	2457.48	0.123821	0.0979621	1.26397	0.20624	0.571279
ENSG00000036448.9	24.577	1.58607	0.720345	2.20183	0.0276777	0.188789
ENSG00000036473.7	0.663923	0.95968	2.05559	0.466864	0.640597	NA
ENSG00000036530.8	103.024	0.288845	0.192509	1.50042	0.133506	0.465623
ENSG00000036549.12	1177.02	0.212464	0.119685	1.7752	0.0758647	0.344622
ENSG00000036565.14	4.61959	4.91181	1.39601	3.51846	0.000434065	0.00894002
ENSG00000036672.15	46.5598	0.0422588	0.375289	0.112603	0.910345	0.972098
ENSG00000036828.16	9.07395	-0.121601	0.485611	-0.250409	0.802271	0.941412
ENSG00000037042.8	126.732	-0.607095	0.144229	-4.20925	2.56216e-05	0.000861124
ENSG00000037241.7	507.24	0.0486349	0.11762	0.413493	0.679246	0.901738
ENSG00000037280.15	185.027	0.228617	0.254461	0.898435	0.368954	0.734919
ENSG00000037474.14	1469.71	0.248497	0.131949	1.88328	0.0596618	0.30061
ENSG00000037637.10	766.675	0.134469	0.171064	0.786075	0.431823	0.776621
ENSG00000037749.11	865.315	-0.0851113	0.151644	-0.561258	0.574622	0.855829
ENSG00000037757.13	129.638	-0.730759	0.293604	-2.48893	0.0128129	0.115255
ENSG00000037897.16	269.457	0.218955	0.138962	1.57564	0.115108	0.433807
ENSG00000037965.5	0	NA	NA	NA	NA	NA
ENSG00000038002.8	213.094	-0.139119	0.160312	-0.867803	0.385502	0.744617
ENSG00000038210.12	278.079	0.316108	0.200417	1.57725	0.114737	0.43315
ENSG00000038219.12	1298.69	-0.186296	0.122358	-1.52255	0.127872	0.456794
ENSG00000038274.16	2804.12	0.129593	0.156279	0.829241	0.406968	0.76036
ENSG00000038295.7	83.0468	0.8672	0.504973	1.71732	0.0859209	0.369736
ENSG00000038358.14	1439.51	-0.0987914	0.124295	-0.794814	0.426722	0.773673
ENSG00000038382.19	2090.42	-0.436117	0.181304	-2.40545	0.0161526	0.133314
ENSG00000038427.15	16868.2	-0.545352	0.186522	-2.9238	0.00345788	0.0454921
ENSG00000038532.15	548.654	-0.0847919	0.139413	-0.608207	0.543051	0.840488
ENSG00000038945.14	8.27497	-1.14969	0.746194	-1.54073	0.123382	0.449699
ENSG00000039068.18	1.24118	-2.26569	1.34602	-1.68325	0.0923261	NA
ENSG00000039123.15	2495.22	0.170646	0.152489	1.11908	0.263108	0.637491
ENSG00000039139.9	19.087	-0.0445547	0.794613	-0.056071	0.955285	0.987855
ENSG00000039319.16	1345.14	-0.0361463	0.143372	-0.252115	0.800952	0.940828
ENSG00000039523.19	591.558	0.140755	0.218893	0.643034	0.520202	0.829
ENSG00000039537.13	0	NA	NA	NA	NA	NA
ENSG00000039560.13	3515.93	0.496226	0.137399	3.61158	0.000304342	0.00670517
ENSG00000039600.10	4.49642	-0.65852	0.616106	-1.06884	0.285141	0.659104
ENSG00000039650.11	356.558	0.061213	0.177965	0.343961	0.730875	0.918869
ENSG00000039987.6	3.00045	0.385337	0.887937	0.433969	0.664311	0.896541
ENSG00000040199.18	663.033	0.158311	0.118401	1.33708	0.181196	0.539896
ENSG00000040275.16	1306.43	-0.0648302	0.111271	-0.582634	0.560139	0.849589
ENSG00000040341.17	1678.46	-0.078489	0.122999	-0.638128	0.523391	0.830046
ENSG00000040487.12	237.309	-0.128427	0.210969	-0.608748	0.542691	0.840388
ENSG00000040531.14	371.082	-0.221584	0.161953	-1.3682	0.171251	0.525543
ENSG00000040608.13	81.9689	0.21464	0.590503	0.363487	0.716241	0.914814
ENSG00000040633.12	1320.3	-0.184509	0.114674	-1.609	0.107617	0.417825
ENSG00000040731.10	239.072	0.0636759	0.26361	0.241554	0.809126	0.943204
ENSG00000040933.15	903.928	-0.0891126	0.154549	-0.576597	0.564212	0.851392
ENSG00000041353.9	20.6604	0.379936	0.527152	0.720733	0.471074	0.801298
ENSG00000041357.15	3571.34	0.182519	0.133052	1.37179	0.170129	0.523637
ENSG00000041515.15	200.605	1.22726	0.196266	6.25303	4.02562e-10	4.5003e-08
ENSG00000041802.10	839.94	-0.184855	0.122632	-1.5074	0.131709	0.463056
ENSG00000041880.14	37.8126	-0.669179	0.260666	-2.56719	0.0102527	0.0992743
ENSG00000041982.15	947.642	-1.21562	0.182558	-6.65883	2.76019e-11	3.97943e-09
ENSG00000041988.15	167.299	-0.236006	0.22506	-1.04864	0.294345	0.668696
ENSG00000042062.11	15.5945	-1.5234	0.501203	-3.03949	0.00236981	0.0342844
ENSG00000042088.13	1204.98	0.162061	0.0995715	1.62758	0.103613	0.409381
ENSG00000042286.14	36.1498	-0.325224	0.258806	-1.25663	0.208886	0.57414
ENSG00000042304.11	0.424463	-1.14843	2.04651	-0.561166	0.574685	NA
ENSG00000042317.16	291.782	-0.0489676	0.24048	-0.203624	0.838647	0.952262
ENSG00000042429.11	1052.59	0.0537295	0.138017	0.389296	0.697057	0.908591
ENSG00000042445.13	544.306	0.255327	0.276388	0.923801	0.35559	0.724433
ENSG00000042493.15	94.5636	-0.538969	0.22454	-2.40033	0.0163805	0.134399
ENSG00000042753.11	1221.88	0.0862259	0.152901	0.563933	0.572799	0.855112
ENSG00000042781.12	52.4039	0.512118	0.365328	1.4018	0.160974	0.509473
ENSG00000042813.7	0.188199	-0.833563	3.59864	-0.231633	0.816823	NA
ENSG00000042832.11	4.96284	-4.82609	1.12657	-4.28389	1.83654e-05	0.000644177
ENSG00000042980.12	4.30998	-1.38535	0.736546	-1.88087	0.0599899	0.301521
ENSG00000043039.6	0.817872	0.0781737	1.64073	0.0476456	0.961999	NA
ENSG00000043093.13	866.137	-0.0130702	0.1907	-0.0685377	0.945358	0.984787
ENSG00000043143.20	87.5488	0.535173	0.548186	0.976261	0.328935	0.703309
ENSG00000043355.11	1488.42	-0.707269	0.215853	-3.27663	0.00105054	0.0179718
ENSG00000043462.11	0.945805	-0.891252	1.52759	-0.583437	0.559599	NA
ENSG00000043514.15	689.044	0.18734	0.18513	1.01194	0.311567	0.686839
ENSG00000043591.5	1.17125	0.707377	1.43279	0.493705	0.621514	NA
ENSG00000044012.3	0	NA	NA	NA	NA	NA
ENSG00000044090.8	1271.05	-0.438686	0.18202	-2.4101	0.0159483	0.132617
ENSG00000044115.20	9870.38	0.0257918	0.0991741	0.260066	0.794813	0.938213
ENSG00000044446.11	449.811	0.0729262	0.151855	0.480236	0.631059	0.882251
ENSG00000044459.14	502.357	-0.0712817	0.157108	-0.453711	0.650037	0.8898
ENSG00000044524.10	3271.94	-0.736988	0.216419	-3.40538	0.000660725	0.0124774
ENSG00000044574.7	13298.6	-0.0762865	0.227074	-0.335954	0.736905	0.920218
ENSG00000046604.12	405.228	0.372382	0.246373	1.51146	0.130671	0.461901
ENSG00000046647.13	191.694	-0.192295	0.258572	-0.743683	0.457069	0.793321
ENSG00000046651.14	430.197	0.0913683	0.318044	0.287282	0.773896	0.931256
ENSG00000046653.14	8970.62	0.712789	0.178247	3.9989	6.36389e-05	0.00182995
ENSG00000046774.9	0	NA	NA	NA	NA	NA
ENSG00000046889.18	818.37	0.702954	0.33654	2.08877	0.0367285	0.2249
ENSG00000047056.14	524.014	0.0601107	0.134443	0.447109	0.654796	0.891934
ENSG00000047188.15	1000.27	0.173888	0.142909	1.21678	0.223689	0.593127
ENSG00000047230.14	1414.55	-0.130978	0.27562	-0.475213	0.634635	0.883771
ENSG00000047249.17	658.983	-0.0656744	0.113969	-0.576251	0.564446	0.851392
ENSG00000047315.15	4727.79	-0.055428	0.0987518	-0.561285	0.574603	0.855829
ENSG00000047346.12	369.713	0.0492439	0.183667	0.268115	0.788611	0.935902
ENSG00000047365.11	41.4177	0.37157	0.307733	1.20744	0.227261	0.59883
ENSG00000047410.13	5317.08	-0.311754	0.0883972	-3.52674	0.000420703	0.008725
ENSG00000047457.13	1060.72	-1.68857	0.719622	-2.34647	0.0189521	0.148055
ENSG00000047578.12	390.792	-0.193714	0.231654	-0.836221	0.403031	0.757744
ENSG00000047579.19	205.23	-0.240614	0.147277	-1.63375	0.10231	0.407185
ENSG00000047597.6	14.4579	-0.342311	0.353141	-0.969331	0.33238	0.705416
ENSG00000047617.14	49.3471	-1.44014	0.281785	-5.11077	3.20841e-07	1.86311e-05
ENSG00000047621.11	419.167	-0.318506	0.14996	-2.12394	0.033675	0.2136
ENSG00000047634.14	333.059	0.211582	0.18071	1.17084	0.241664	0.615297
ENSG00000047644.18	1065.71	-0.0277333	0.13011	-0.213152	0.831208	0.949323
ENSG00000047648.21	79.1692	-0.306872	0.218522	-1.40431	0.160227	0.508713
ENSG00000047662.4	10.0897	0.107321	0.45936	0.233631	0.815271	0.9445
ENSG00000047849.21	4982.87	0.0916832	0.0935245	0.980313	0.326932	0.70192
ENSG00000047932.13	903.216	0.243685	0.138137	1.76408	0.0777189	0.349289
ENSG00000047936.10	0	NA	NA	NA	NA	NA
ENSG00000048028.11	1055.09	0.250675	0.203487	1.2319	0.217987	0.586565
ENSG00000048052.21	552.68	0.0190378	0.140866	0.135148	0.892495	0.967602
ENSG00000048140.17	746.997	-0.279627	0.186554	-1.49891	0.133898	0.466512
ENSG00000048162.20	234.857	0.0841932	0.182808	0.460556	0.645117	0.887221
ENSG00000048342.15	601.611	-0.238614	0.195745	-1.219	0.222843	0.592284
ENSG00000048392.11	993.584	0.261851	0.240619	1.08824	0.276489	0.652003
ENSG00000048405.9	263.433	0.351129	0.128573	2.73097	0.00631475	0.0702554
ENSG00000048462.10	0.380266	-1.6908	2.84284	-0.594758	0.552005	NA
ENSG00000048471.13	529.378	-0.0616345	0.142876	-0.431384	0.666189	0.896886
ENSG00000048540.14	256.123	0.512728	0.426822	1.20127	0.229646	0.602028
ENSG00000048544.5	665.446	0.124709	0.142498	0.875164	0.381485	0.743101
ENSG00000048545.13	9.60188	0.14417	0.479089	0.300925	0.763472	0.92846
ENSG00000048649.13	2539.48	0.00785128	0.167991	0.0467363	0.962723	0.989709
ENSG00000048707.14	1118.1	0.0777583	0.14539	0.534828	0.592769	0.864107
ENSG00000048740.18	2164.77	0.034687	0.162984	0.212825	0.831464	0.949323
ENSG00000048828.16	1206.19	0.0701849	0.183682	0.382101	0.702386	0.910024
ENSG00000048991.16	1568.73	0.0798726	0.0772821	1.03352	0.30136	0.677412
ENSG00000049089.14	56.351	-0.756727	0.343156	-2.2052	0.02744	0.187896
ENSG00000049130.15	631.124	0.842291	0.219155	3.84336	0.000121359	0.00315548
ENSG00000049167.14	378.335	0.261289	0.141683	1.84419	0.0651561	0.31581
ENSG00000049192.14	94.1728	-0.36071	0.26976	-1.33715	0.181173	0.539896
ENSG00000049239.12	1036.43	-0.35804	0.16703	-2.14357	0.0320672	0.207479
ENSG00000049245.12	1387.1	0.0313708	0.202626	0.154821	0.876962	0.964481
ENSG00000049246.14	245.102	-0.129546	0.131375	-0.98608	0.324094	0.699193
ENSG00000049247.13	0.112878	-1.15459	3.59864	-0.32084	0.748332	NA
ENSG00000049249.8	4.95079	-0.480677	0.564456	-0.851576	0.394449	0.751205
ENSG00000049283.17	2.37584	0.563993	1.16632	0.483567	0.628693	0.881276
ENSG00000049323.15	2573.48	0.0072618	0.0775199	0.0936767	0.925366	0.977184
ENSG00000049449.9	7638.3	0.182104	0.0918715	1.98215	0.047462	0.265505
ENSG00000049540.16	54.8378	-1.2108	0.413228	-2.93009	0.00338858	0.0447818
ENSG00000049541.10	1540.57	0.0752891	0.0878551	0.856969	0.391462	0.74852
ENSG00000049618.22	2041.89	-0.107352	0.141456	-0.758906	0.447909	0.786389
ENSG00000049656.13	1530.76	0.132211	0.138262	0.956231	0.338956	0.708941
ENSG00000049759.17	1322.05	0.194146	0.161169	1.20461	0.228353	0.600519
ENSG00000049768.14	4.46806	-0.743733	0.689538	-1.0786	0.280768	0.655546
ENSG00000049769.12	98.3994	-0.103577	0.28183	-0.367517	0.713234	0.913668
ENSG00000049860.13	593.851	0.642421	0.198763	3.23209	0.00122886	0.0203239
ENSG00000049883.14	355.787	0.337763	0.181342	1.86257	0.0625228	0.308102
ENSG00000050030.14	26.8378	-0.491843	0.798067	-0.616293	0.537701	0.838605
ENSG00000050130.17	1021.76	-0.00372465	0.125239	-0.0297405	0.976274	0.993144
ENSG00000050165.17	811.029	0.237193	0.172158	1.37777	0.168275	0.520663
ENSG00000050327.14	11.1866	-0.47102	0.656348	-0.717638	0.472981	0.802579
ENSG00000050344.8	86.2207	0.128322	0.334249	0.383912	0.701044	0.909775
ENSG00000050393.11	881.212	0.13872	0.185353	0.748411	0.454212	0.790888
ENSG00000050405.13	1528.04	-0.154022	0.189336	-0.813485	0.41594	0.766167
ENSG00000050426.15	576.312	0.649965	0.319235	2.03601	0.0417497	0.245093
ENSG00000050438.16	2156.75	0.00215879	0.202194	0.0106768	0.991481	0.997134
ENSG00000050555.17	237.337	-3.51486	0.742564	-4.73341	2.20779e-06	0.000101215
ENSG00000050628.20	4.54274	-4.0565	1.24172	-3.26684	0.00108756	0.0183862
ENSG00000050730.15	2.22072	-1.22723	1.05861	-1.15928	0.246342	0.620007
ENSG00000050748.17	787.558	0.106901	0.0992409	1.07718	0.281398	0.656323
ENSG00000050767.16	58.2542	-1.42771	0.472013	-3.02473	0.00248853	0.0354862
ENSG00000050820.16	993.881	-0.132362	0.404929	-0.326877	0.743761	0.922859
ENSG00000051009.10	346.301	-0.109713	0.199433	-0.550123	0.582235	0.858615
ENSG00000051108.14	396.195	-0.283159	0.233993	-1.21012	0.226234	0.596923
ENSG00000051128.18	525.056	-0.157933	0.198682	-0.7949	0.426672	0.773664
ENSG00000051180.16	536.431	0.257577	0.154833	1.66358	0.0961955	0.393921
ENSG00000051341.13	660.083	0.0905499	0.121574	0.744812	0.456386	0.792881
ENSG00000051382.8	410.676	0.205874	0.16216	1.26957	0.204236	0.569494
ENSG00000051523.10	63.6697	0.426295	0.315934	1.34932	0.177235	0.533772
ENSG00000051596.9	810.798	0.415719	0.16905	2.45915	0.0139266	0.121407
ENSG00000051620.10	418.406	0.247213	0.191483	1.29104	0.196689	0.559095
ENSG00000051825.14	861.562	0.00336784	0.193849	0.0173735	0.986139	0.995747
ENSG00000052126.14	1465.97	-0.110625	0.105434	-1.04924	0.294068	0.668642
ENSG00000052344.15	1.53449	0.284698	1.0877	0.261743	0.79352	NA
ENSG00000052723.11	1207.27	0.0486161	0.123008	0.395228	0.692674	0.906521
ENSG00000052749.13	641.362	0.235803	0.179745	1.31187	0.189563	0.551157
ENSG00000052795.12	1036.34	0.156759	0.154648	1.01365	0.31075	0.686125
ENSG00000052802.12	2940.5	0.179251	0.145777	1.22963	0.218835	0.58741
ENSG00000052841.14	1587.78	-0.163537	0.129792	-1.25999	0.207673	0.573553
ENSG00000052850.5	12.2554	-3.93207	0.491063	-8.00727	1.17286e-15	3.35871e-13
ENSG00000053108.16	15.4979	-1.96546	0.563449	-3.48827	0.00048615	0.00982879
ENSG00000053254.15	1569.41	0.358448	0.124263	2.88459	0.00391928	0.0499284
ENSG00000053328.8	53.0491	0.470472	0.259802	1.81088	0.0701589	0.329293
ENSG00000053371.12	716.819	-0.191698	0.175175	-1.09432	0.273815	0.64877
ENSG00000053372.4	1204.42	0.104104	0.117048	0.889413	0.373781	0.738205
ENSG00000053438.8	855.359	-0.995013	0.988749	-1.00634	0.314254	0.689275
ENSG00000053501.12	103.636	0.154288	0.181241	0.851286	0.39461	0.751305
ENSG00000053524.12	20.3948	-0.212002	0.461788	-0.459089	0.64617	0.887524
ENSG00000053702.14	29.9401	0.202501	0.325198	0.6227	0.533482	0.835854
ENSG00000053747.15	7.4377	-0.115642	0.839408	-0.137767	0.890425	0.967079
ENSG00000053770.11	1035.87	-0.166239	0.105298	-1.57875	0.114392	0.432437
ENSG00000053900.10	526.546	0.153339	0.130935	1.17111	0.241556	0.61522
ENSG00000053918.16	3.47609	-0.486314	0.94568	-0.514248	0.607079	0.870423
ENSG00000054116.11	584.604	-0.0776253	0.0866643	-0.895701	0.370413	0.735799
ENSG00000054118.13	5125.04	0.0316657	0.0804477	0.393618	0.693863	0.907128
ENSG00000054148.17	1542.41	-0.121772	0.264146	-0.461002	0.644797	0.887221
ENSG00000054179.11	0.169733	-1.02422	3.59864	-0.284614	0.77594	NA
ENSG00000054219.10	2.57403	1.72394	1.52496	1.13048	0.258272	0.632831
ENSG00000054267.21	1131.49	-0.144117	0.129391	-1.11381	0.265361	0.640425
ENSG00000054277.13	618.313	-0.265896	0.182334	-1.45829	0.144761	0.483606
ENSG00000054282.15	244.749	0.220995	0.140691	1.57078	0.116233	0.435847
ENSG00000054356.13	9.31667	1.13249	0.777855	1.45591	0.145417	0.48466
ENSG00000054392.12	199.198	-0.351606	0.151714	-2.31756	0.0204735	0.155578
ENSG00000054523.17	9336.13	0.500429	0.145564	3.43785	0.000586343	0.0113811
ENSG00000054598.7	17.3967	-1.75278	0.440668	-3.97755	6.96295e-05	0.00196703
ENSG00000054611.13	314.012	0.0527673	0.164169	0.32142	0.747892	0.92408
ENSG00000054654.16	3013.34	-0.397981	0.190636	-2.08765	0.0368298	0.225237
ENSG00000054690.13	335.828	0.375081	0.177788	2.10971	0.0348837	0.218075
ENSG00000054793.13	2123.08	0.0610344	0.152529	0.400149	0.689047	0.906059
ENSG00000054796.12	0	NA	NA	NA	NA	NA
ENSG00000054803.3	0	NA	NA	NA	NA	NA
ENSG00000054938.15	2.82282	-0.919167	0.980697	-0.937259	0.348625	0.717763
ENSG00000054965.10	1984.78	-0.16061	0.121016	-1.32718	0.184449	0.54492
ENSG00000054967.12	210.648	0.0654608	0.288435	0.226952	0.820461	0.945123
ENSG00000054983.16	822.135	-0.205124	0.265091	-0.773787	0.439057	0.78168
ENSG00000055044.10	1832.21	0.0675716	0.148316	0.455593	0.648682	0.889184
ENSG00000055070.16	3766.31	0.157875	0.124368	1.26941	0.204294	0.569494
ENSG00000055118.14	157.95	0.363047	0.25056	1.44894	0.147354	0.487191
ENSG00000055130.15	2272.18	0.0808089	0.0788328	1.02507	0.305332	0.680993
ENSG00000055147.18	542.451	0.12424	0.126394	0.982956	0.325629	0.700719
ENSG00000055163.19	3579.88	0.324628	0.147151	2.20609	0.0273775	0.187791
ENSG00000055208.18	2259.2	-0.0994624	0.103776	-0.958432	0.337845	0.708105
ENSG00000055211.12	416.2	-0.0573677	0.1247	-0.460045	0.645484	0.887221
ENSG00000055332.16	1290.52	0.135425	0.204326	0.662787	0.507467	0.821439
ENSG00000055483.19	500.061	0.25341	0.132748	1.90896	0.0562673	0.292191
ENSG00000055609.17	1897.9	-0.0749634	0.104648	-0.71634	0.473781	0.802692
ENSG00000055732.12	7.01294	0.239394	0.555857	0.430675	0.666705	0.896886
ENSG00000055813.5	5.34047	-1.79236	0.788824	-2.27219	0.0230749	0.169553
ENSG00000055917.15	3254.78	0.0460393	0.106804	0.431063	0.666422	0.896886
ENSG00000055950.16	499.463	-0.274804	0.207094	-1.32695	0.184524	0.54492
ENSG00000055955.15	16.018	-1.51628	0.42997	-3.52648	0.000421121	0.008725
ENSG00000055957.10	0.471562	0.898944	2.10877	0.426288	0.669898	NA
ENSG00000056050.6	754.93	0.0547509	0.105978	0.516625	0.605418	0.869934
ENSG00000056097.15	3828.07	0.17567	0.0889238	1.97551	0.04821	0.267684
ENSG00000056277.15	504.088	-0.0626558	0.120265	-0.520981	0.60238	0.868852
ENSG00000056291.17	6.03202	0.294589	0.827303	0.356084	0.721777	0.916003
ENSG00000056487.15	431.334	0.458605	0.374743	1.22378	0.221034	0.590169
ENSG00000056558.10	36.178	0.35889	0.255301	1.40575	0.159797	0.508388
ENSG00000056586.15	1914.56	0.041987	0.0906144	0.463359	0.643107	0.886524
ENSG00000056736.9	101.374	0.318879	0.173272	1.84034	0.0657186	0.317504
ENSG00000056972.18	33.4759	0.258482	0.463594	0.557562	0.577144	0.856883
ENSG00000056998.19	1408.84	-0.0194984	0.305132	-0.0639016	0.949049	0.985832
ENSG00000057019.15	3796.53	0.0874009	0.12832	0.681118	0.495797	0.814729
ENSG00000057149.15	0	NA	NA	NA	NA	NA
ENSG00000057252.12	1122.04	0.426609	0.182771	2.33412	0.0195893	0.151336
ENSG00000057294.14	128.123	0.835926	0.309463	2.70121	0.00690867	0.0751068
ENSG00000057468.6	0.327561	1.08965	2.98577	0.364946	0.715151	NA
ENSG00000057593.13	1.72127	2.36783	1.57326	1.50504	0.132313	NA
ENSG00000057608.16	8968.67	0.133475	0.107342	1.24345	0.213702	0.58048
ENSG00000057657.15	47.8142	2.38769	0.545291	4.37875	1.19365e-05	0.000450418
ENSG00000057663.15	536.652	0.233651	0.13638	1.71323	0.0866709	0.371358
ENSG00000057704.12	121.712	-0.74007	0.322701	-2.29336	0.0218273	0.16309
ENSG00000057757.9	775.69	0.285429	0.119653	2.38546	0.0170577	0.138156
ENSG00000057935.13	1264.63	0.188567	0.10864	1.7357	0.0826175	0.361849
ENSG00000058056.8	1333.58	-0.140046	0.118631	-1.18052	0.237792	0.611807
ENSG00000058063.15	1052.11	0.0550301	0.123619	0.445161	0.656204	0.892862
ENSG00000058085.14	4.16744	-0.908002	0.6505	-1.39585	0.162759	0.512873
ENSG00000058091.16	1612.73	-0.251914	0.12949	-1.94544	0.0517218	0.277313
ENSG00000058262.9	5611.34	-0.0243421	0.128273	-0.189767	0.849491	0.954763
ENSG00000058272.17	1644.83	-0.111449	0.148359	-0.751213	0.452524	0.790092
ENSG00000058335.15	4.15805	-0.617597	0.895611	-0.689582	0.490457	0.811863
ENSG00000058404.19	21.0277	0.0516811	0.578756	0.0892968	0.928846	0.978329
ENSG00000058453.16	285.07	-0.317377	0.315679	-1.00538	0.314714	0.689778
ENSG00000058600.15	578.981	0.0596229	0.159707	0.373326	0.708906	0.912322
ENSG00000058668.14	2023.19	0.231326	0.216433	1.06881	0.285156	0.659104
ENSG00000058673.16	3764.12	-0.334188	0.0842468	-3.96677	7.28531e-05	0.00203609
ENSG00000058729.10	627.459	0.317037	0.199611	1.58827	0.112225	0.428191
ENSG00000058799.14	599.369	-0.0624856	0.0928409	-0.67304	0.500922	0.817341
ENSG00000058804.11	2658.05	0.322704	0.096404	3.34742	0.000815688	0.0148149
ENSG00000058866.14	7.35658	-0.147213	0.773686	-0.190275	0.849093	0.954526
ENSG00000059122.16	254.239	-0.342388	0.312405	-1.09597	0.27309	0.647883
ENSG00000059145.18	212.338	-0.199339	0.379035	-0.525913	0.598949	0.867636
ENSG00000059377.16	30.6336	-0.475914	0.369197	-1.28905	0.19738	0.559793
ENSG00000059378.12	38.4055	0.448603	0.391492	1.14588	0.251845	0.626369
ENSG00000059573.8	3041.15	0.0512974	0.0943346	0.543781	0.586592	0.860904
ENSG00000059588.9	300.199	0.0246356	0.248453	0.0991559	0.921014	0.975964
ENSG00000059691.11	533.036	0.285514	0.089571	3.18758	0.00143471	0.0230005
ENSG00000059728.10	151.377	0.189806	0.18529	1.02437	0.305659	0.680998
ENSG00000059758.7	943.187	0.046687	0.147974	0.315508	0.752376	0.92512
ENSG00000059769.19	172.742	0.357821	0.157925	2.26576	0.023466	0.171116
ENSG00000059804.15	1742.44	0.758128	0.275689	2.74994	0.00596056	0.0676102
ENSG00000059915.16	163.835	0.546808	0.340774	1.6046	0.108581	0.420334
ENSG00000060069.16	299.558	-0.104948	0.25986	-0.403863	0.686314	0.904792
ENSG00000060138.12	1005.06	0.0842665	0.229505	0.367166	0.713495	0.913835
ENSG00000060140.8	1.77171	-1.15812	1.4057	-0.82388	0.410008	NA
ENSG00000060237.16	7032.76	0.257334	0.103718	2.48109	0.0130981	0.11714
ENSG00000060303.5	0.545027	-1.73009	1.90081	-0.910185	0.362725	NA
ENSG00000060339.13	2814.46	-0.161509	0.118912	-1.35823	0.174391	0.529274
ENSG00000060491.16	235.365	0.126088	0.143656	0.877711	0.3801	0.74222
ENSG00000060558.3	0.0885401	0.127783	3.59864	0.0355086	0.971674	NA
ENSG00000060566.13	0	NA	NA	NA	NA	NA
ENSG00000060642.10	185.214	-0.0608851	0.182839	-0.332998	0.739136	0.921551
ENSG00000060656.19	148.036	0.399431	0.292164	1.36715	0.171579	0.52601
ENSG00000060688.12	1960.06	0.0854432	0.0591866	1.44362	0.148845	0.489502
ENSG00000060709.15	23.7459	-0.310796	0.336177	-0.924501	0.355225	0.724261
ENSG00000060718.21	4598.8	0.0307392	0.175406	0.175246	0.860886	0.958749
ENSG00000060749.14	2403.04	0.111277	0.126821	0.877435	0.380251	0.74222
ENSG00000060762.18	238.238	0.2612	0.172116	1.51758	0.12912	0.458666
ENSG00000060971.17	382.689	-0.0793377	0.14788	-0.536501	0.591613	0.863569
ENSG00000060982.14	8057.3	0.236129	0.156428	1.5095	0.13117	0.462765
ENSG00000061273.17	1805.25	-0.0299364	0.17642	-0.169688	0.865256	0.960924
ENSG00000061337.15	513.999	-0.111463	0.31907	-0.349336	0.726837	0.917622
ENSG00000061455.10	10.4914	-2.14031	0.610701	-3.50468	0.00045715	0.00931454
ENSG00000061492.11	0	NA	NA	NA	NA	NA
ENSG00000061656.9	7.71778	0.36766	0.795381	0.462244	0.643906	0.886778
ENSG00000061676.14	5256.2	0.322119	0.119852	2.68763	0.00719611	0.077067
ENSG00000061794.12	772.981	0.158947	0.116961	1.35898	0.174154	0.52902
ENSG00000061918.12	232.923	-0.188674	0.123047	-1.53336	0.125188	0.452308
ENSG00000061936.9	732.411	-0.0554996	0.102509	-0.541413	0.588223	0.861907
ENSG00000061938.17	294.186	0.0881674	0.247226	0.356626	0.721372	0.916003
ENSG00000061987.15	960.42	-0.0924942	0.112515	-0.822058	0.411044	0.762321
ENSG00000062038.13	69.6687	-0.185654	0.36097	-0.51432	0.607028	0.870423
ENSG00000062096.14	1.14753	2.93361	1.75626	1.67037	0.0948454	NA
ENSG00000062194.15	2611.23	0.0927979	0.116449	0.796897	0.425511	0.773644
ENSG00000062282.14	29.2381	-0.0436548	0.342592	-0.127425	0.898604	0.969029
ENSG00000062370.16	212.736	-0.00271321	0.186309	-0.014563	0.988381	0.996273
ENSG00000062485.18	4902.1	0.231496	0.0998711	2.31795	0.0204523	0.155515
ENSG00000062524.15	0.358463	0.0945516	2.48406	0.0380634	0.969637	NA
ENSG00000062582.13	486.531	0.0906292	0.119863	0.756106	0.449585	0.787666
ENSG00000062598.17	1352.4	-0.0699857	0.115281	-0.607087	0.543793	0.840766
ENSG00000062650.18	2087.94	0.152618	0.0981978	1.55419	0.12014	0.444125
ENSG00000062716.12	1185.19	-0.0533467	0.144443	-0.369326	0.711885	0.913378
ENSG00000062725.9	1790.72	0.130146	0.151905	0.856762	0.391576	0.74852
ENSG00000062822.13	796.693	0.100027	0.283307	0.353069	0.724037	0.916459
ENSG00000063015.19	16.9991	0.66125	0.596027	1.10943	0.267245	0.642009
ENSG00000063046.17	12496.7	0.293508	0.157908	1.85873	0.063066	0.309482
ENSG00000063127.15	140.794	-0.0561076	0.363415	-0.15439	0.877302	0.964481
ENSG00000063169.10	274.663	-0.282424	0.207054	-1.36401	0.172563	0.527294
ENSG00000063176.15	216.03	-0.137176	0.288291	-0.475826	0.634199	0.883689
ENSG00000063177.12	6834.09	0.126716	0.186533	0.679323	0.496933	0.815351
ENSG00000063180.8	403.568	-0.965396	0.200224	-4.82159	1.42419e-06	6.9239e-05
ENSG00000063241.7	270.891	-0.149676	0.301253	-0.496847	0.619297	0.875469
ENSG00000063244.12	4284.78	-0.205151	0.20162	-1.01751	0.308909	0.684228
ENSG00000063245.14	877.171	-0.096928	0.29804	-0.325218	0.745016	0.923264
ENSG00000063322.13	963.281	-0.0889372	0.11052	-0.804714	0.420985	0.769627
ENSG00000063438.16	44.3267	-0.602368	0.337882	-1.78278	0.0746225	0.341727
ENSG00000063515.2	0	NA	NA	NA	NA	NA
ENSG00000063587.13	588.457	-0.0362056	0.170037	-0.212928	0.831383	0.949323
ENSG00000063601.16	713.03	-0.0360967	0.0998279	-0.36159	0.717659	0.915113
ENSG00000063660.8	979.905	0.0122624	0.422139	0.0290482	0.976826	0.993459
ENSG00000063761.15	141.885	0.176046	0.154388	1.14028	0.25417	0.628878
ENSG00000063854.12	356.69	-0.179133	0.186828	-0.958812	0.337654	0.70806
ENSG00000063978.15	1890.86	0.0845333	0.0640702	1.31939	0.18704	0.548628
ENSG00000064012.21	74.6175	0.139994	0.428501	0.326706	0.74389	0.922964
ENSG00000064042.17	1544.35	0.164172	0.247395	0.663603	0.506945	0.821231
ENSG00000064102.14	516.677	0.0676118	0.191979	0.352184	0.724701	0.916652
ENSG00000064115.10	1497.48	0.178801	0.15056	1.18757	0.235003	0.608745
ENSG00000064195.7	1.13141	-1.16099	1.42931	-0.812276	0.416633	NA
ENSG00000064199.6	720.706	0.0387658	0.123269	0.314482	0.753155	0.925561
ENSG00000064201.15	2.20286	-2.15761	1.30248	-1.65654	0.0976131	0.397347
ENSG00000064205.10	2.27179	-0.408102	1.01103	-0.403649	0.686471	0.904834
ENSG00000064218.4	0	NA	NA	NA	NA	NA
ENSG00000064225.12	90.6568	-0.187923	0.321406	-0.584691	0.558756	0.84913
ENSG00000064270.12	27.5441	0.459293	0.672706	0.682754	0.494762	0.814454
ENSG00000064300.8	248.886	-2.21353	0.446777	-4.95443	7.25417e-07	3.81986e-05
ENSG00000064309.14	3774.48	-1.59893	0.201514	-7.93457	2.11231e-15	5.81026e-13
ENSG00000064313.11	1091.97	-0.0235309	0.145417	-0.161817	0.87145	0.963089
ENSG00000064393.15	4645.19	0.162614	0.16435	0.989438	0.322449	0.69781
ENSG00000064419.13	2589.49	-0.0451434	0.225558	-0.200141	0.84137	0.95259
ENSG00000064489.22	35.4822	0.276551	0.32673	0.846423	0.397317	0.753583
ENSG00000064490.13	662.719	-0.0603519	0.155527	-0.388047	0.697981	0.908698
ENSG00000064545.14	229.724	-0.147894	0.258346	-0.572463	0.567008	0.852511
ENSG00000064547.13	295.009	-0.274406	0.222856	-1.23132	0.218204	0.586746
ENSG00000064601.17	580.459	-0.272448	0.164288	-1.65836	0.0972453	0.39683
ENSG00000064607.16	2186.28	-0.12343	0.0928568	-1.32925	0.183765	0.543445
ENSG00000064651.13	2070.49	0.664854	0.203318	3.27003	0.00107537	0.0183067
ENSG00000064652.10	475.132	-0.348281	0.128061	-2.71965	0.00653503	0.0720162
ENSG00000064655.18	10.456	0.0761359	0.609739	0.124866	0.900629	0.969029
ENSG00000064666.14	4627.55	-0.123734	0.204914	-0.603836	0.545953	0.841956
ENSG00000064687.12	49.501	0.0893646	0.367813	0.242962	0.808035	0.943204
ENSG00000064692.18	449.763	0.270137	0.593481	0.455173	0.648985	0.889184
ENSG00000064703.11	859.093	0.0895899	0.125599	0.713298	0.475661	0.804028
ENSG00000064726.9	1142.51	0.222076	0.0946094	2.34729	0.0189104	0.147784
ENSG00000064763.10	108.235	-0.893161	0.3076	-2.90364	0.0036885	0.0476859
ENSG00000064787.13	4.11451	-1.10318	0.765529	-1.44107	0.149566	0.490689
ENSG00000064835.10	0.161595	-1.89424	3.56668	-0.531094	0.595354	NA
ENSG00000064886.13	1.6891	-0.507073	1.26812	-0.399863	0.689258	NA
ENSG00000064932.15	198.097	-0.16484	0.313988	-0.524988	0.599591	0.867977
ENSG00000064933.17	635.565	0.246804	0.163345	1.51094	0.130803	0.462196
ENSG00000064961.18	461.642	-0.0701038	0.22285	-0.314578	0.753082	0.925561
ENSG00000064989.12	171.03	-0.466696	0.349445	-1.33554	0.181701	0.540609
ENSG00000064995.16	824.082	-0.0399419	0.0797688	-0.500721	0.616568	0.87516
ENSG00000064999.13	1138.14	-0.106072	0.112842	-0.940003	0.347216	0.716622
ENSG00000065000.16	2444.45	0.0585969	0.140152	0.418095	0.675878	0.901347
ENSG00000065029.14	599.706	-0.290063	0.1632	-1.77734	0.075512	0.343842
ENSG00000065054.13	54.86	0.0757055	0.449849	0.168291	0.866354	0.96115
ENSG00000065057.7	196.62	-0.127881	0.340733	-0.37531	0.70743	0.911712
ENSG00000065060.16	1066.62	0.195518	0.0801326	2.43993	0.0146902	0.125809
ENSG00000065135.10	3038.95	0.227645	0.13794	1.65032	0.0988783	0.400376
ENSG00000065150.18	12412.6	0.384238	0.0832685	4.61445	3.94142e-06	0.000168154
ENSG00000065154.11	780.548	-0.0902399	0.133506	-0.675926	0.499088	0.816483
ENSG00000065183.15	1374.94	0.113196	0.102706	1.10214	0.270401	0.645806
ENSG00000065243.19	1719.17	0.294222	0.13463	2.18541	0.0288587	0.193611
ENSG00000065268.10	397.187	0.604059	0.245102	2.46452	0.0137197	0.120407
ENSG00000065308.4	1184.37	-0.113748	0.155886	-0.729687	0.465581	0.798702
ENSG00000065320.8	548.011	-0.0267163	0.217538	-0.122812	0.902256	0.969751
ENSG00000065325.12	0.170998	-0.643193	3.59864	-0.178732	0.858148	NA
ENSG00000065328.16	1812.58	0.155259	0.0940964	1.65	0.0989423	0.400385
ENSG00000065357.19	149.845	-0.430176	0.209006	-2.0582	0.039571	0.236622
ENSG00000065361.15	85.3978	-1.07088	0.394269	-2.71612	0.00660527	0.0726295
ENSG00000065371.17	0.404884	-0.149136	2.43624	-0.0612157	0.951187	NA
ENSG00000065413.19	151.098	-1.19172	0.469983	-2.53567	0.0112233	0.105165
ENSG00000065427.14	3659.74	0.128346	0.0651558	1.96983	0.0488577	0.269705
ENSG00000065457.10	561.715	0.254281	0.0974634	2.60899	0.00908102	0.0908164
ENSG00000065485.19	314.389	0.225681	0.211743	1.06583	0.286503	0.660087
ENSG00000065491.8	459.672	0.172516	0.0999414	1.72617	0.084317	0.366302
ENSG00000065518.7	1090.45	0.0343064	0.128043	0.267928	0.788755	0.93599
ENSG00000065526.10	2861.39	-0.0184904	0.131706	-0.140392	0.88835	0.966812
ENSG00000065534.18	1365.15	0.0629075	0.313189	0.200861	0.840807	0.95259
ENSG00000065548.17	1612.15	0.17208	0.132531	1.29841	0.194146	0.55712
ENSG00000065559.14	1412.86	0.0410366	0.121523	0.337686	0.7356	0.919965
ENSG00000065600.12	471.299	0.195079	0.162996	1.19683	0.231372	0.604603
ENSG00000065609.14	44.9786	-0.13472	0.356631	-0.377757	0.705611	0.911027
ENSG00000065613.13	1664.18	-0.0473169	0.18116	-0.261189	0.793947	0.937975
ENSG00000065615.13	436.056	0.391036	0.198737	1.9676	0.0491137	0.270013
ENSG00000065618.18	26.4642	3.54552	0.991125	3.57727	0.000347207	0.00748285
ENSG00000065621.14	29.603	0.583023	0.600067	0.971597	0.331251	0.704434
ENSG00000065665.20	564.407	0.277565	0.127283	2.1807	0.0292058	0.195186
ENSG00000065675.14	50.5988	0.0881982	0.237212	0.371812	0.710033	0.912855
ENSG00000065717.14	7.34111	-1.93054	0.655619	-2.94461	0.00323365	0.0433052
ENSG00000065802.11	927.088	0.124874	0.148236	0.842398	0.399565	0.755349
ENSG00000065809.13	1426.21	0.0978083	0.199795	0.489543	0.624458	0.878573
ENSG00000065833.8	105.231	0.590138	0.42396	1.39197	0.163932	0.514334
ENSG00000065882.15	1628.24	0.0644374	0.146064	0.441159	0.659098	0.894704
ENSG00000065883.15	1361.32	0.180395	0.127662	1.41307	0.157635	0.504622
ENSG00000065911.11	1354.39	0.0793885	0.233153	0.340499	0.733481	0.919335
ENSG00000065923.9	229.348	0.800689	0.183464	4.36428	1.27542e-05	0.000471297
ENSG00000065970.8	590.44	-0.170331	0.105607	-1.61288	0.10677	0.416268
ENSG00000065978.18	19811.6	0.0914593	0.093254	0.980754	0.326714	0.701804
ENSG00000065989.15	51.1075	0.506191	0.267104	1.8951	0.0580786	0.297034
ENSG00000066027.11	264.167	0.378811	0.115944	3.26719	0.00108619	0.0183862
ENSG00000066032.18	1109.79	-0.166018	0.203925	-0.814113	0.41558	0.765976
ENSG00000066044.14	3958.16	0.137567	0.105618	1.30249	0.192749	0.55557
ENSG00000066056.13	15.8302	1.43376	0.674229	2.12652	0.0334599	0.212737
ENSG00000066084.12	1989.06	-0.00940548	0.119952	-0.0784104	0.937502	0.981538
ENSG00000066117.14	5236.32	0.133064	0.128015	1.03944	0.2986	0.674162
ENSG00000066135.12	2049.5	-0.110061	0.104705	-1.05114	0.293192	0.667303
ENSG00000066136.20	1239.24	-0.162845	0.132881	-1.22549	0.220389	0.58984
ENSG00000066185.12	7.9152	-0.973972	0.667691	-1.45872	0.144643	0.483572
ENSG00000066230.11	71.342	-0.269435	0.207471	-1.29866	0.194061	0.55712
ENSG00000066248.14	15.0639	0.517952	0.617264	0.839109	0.401408	0.756394
ENSG00000066279.17	3354.55	-0.300009	0.132505	-2.26414	0.0235654	0.171411
ENSG00000066294.14	0.958322	1.56476	1.66637	0.939019	0.347721	NA
ENSG00000066322.14	352.702	0.0733587	0.200539	0.365807	0.714509	0.914205
ENSG00000066336.11	0	NA	NA	NA	NA	NA
ENSG00000066379.14	351.159	-0.151558	0.176911	-0.85669	0.391616	0.74852
ENSG00000066382.16	31.0398	-2.04512	0.373554	-5.47475	4.3813e-08	3.20249e-06
ENSG00000066405.12	7.22262	-0.267624	0.502868	-0.532196	0.59459	0.864749
ENSG00000066422.4	463.233	0.078366	0.112854	0.694404	0.487429	0.810914
ENSG00000066427.22	399.261	0.0993286	0.193528	0.513251	0.607776	0.870528
ENSG00000066455.12	662.843	-0.0960905	0.0914542	-1.05069	0.293399	0.667629
ENSG00000066468.22	2592.1	-0.053506	0.23161	-0.231018	0.817301	0.944591
ENSG00000066557.5	1086.32	0.149819	0.111073	1.34883	0.177391	0.533961
ENSG00000066583.11	462.54	0.139915	0.110957	1.26097	0.207318	0.573278
ENSG00000066629.16	1271.01	-0.0643229	0.151987	-0.423214	0.672139	0.899662
ENSG00000066651.18	356.826	-0.109089	0.123566	-0.882841	0.377322	0.74014
ENSG00000066654.13	1513.04	-0.0209369	0.146551	-0.142864	0.886398	0.966812
ENSG00000066697.14	663.969	-0.0541955	0.16758	-0.323401	0.746391	0.923685
ENSG00000066735.14	129.271	0.58456	0.404926	1.44362	0.148846	0.489502
ENSG00000066739.11	788.32	0.215947	0.226418	0.953753	0.340209	0.710201
ENSG00000066777.8	1618.15	0.177702	0.104167	1.70593	0.0880202	0.375091
ENSG00000066813.14	11.5433	-0.869428	0.66379	-1.30979	0.190266	0.552331
ENSG00000066827.15	158.705	0.0531143	0.201104	0.264113	0.791693	0.937006
ENSG00000066855.15	633.098	0.178577	0.145931	1.22371	0.221061	0.590169
ENSG00000066923.17	94.3478	0.0527614	0.266087	0.198286	0.842821	0.952903
ENSG00000066926.10	530.533	-0.170714	0.121663	-1.40317	0.160566	0.509044
ENSG00000066933.15	734.237	0.342722	0.166515	2.05821	0.0395697	0.236622
ENSG00000067048.16	475.685	9.8056	2.36258	4.15038	3.31925e-05	0.00106262
ENSG00000067057.16	459.168	0.943822	0.321153	2.93886	0.00329424	0.0439216
ENSG00000067064.11	3795.2	0.0258529	0.146441	0.176541	0.859869	0.95811
ENSG00000067066.16	17.474	-1.73958	0.629933	-2.76153	0.00575308	0.0658643
ENSG00000067082.14	933.857	-0.60662	0.117922	-5.14423	2.68624e-07	1.59988e-05
ENSG00000067113.16	111.68	-0.324283	0.177885	-1.82299	0.0683042	0.324966
ENSG00000067141.16	4652.76	0.249532	0.132616	1.88162	0.0598873	0.30131
ENSG00000067167.7	2073.1	0.187379	0.160314	1.16882	0.242476	0.615759
ENSG00000067177.14	215.927	0.0120874	0.138654	0.0871765	0.930531	0.979051
ENSG00000067182.7	744.213	-0.0750285	0.173716	-0.431904	0.665812	0.896886
ENSG00000067191.15	106.066	-0.159071	0.293233	-0.542474	0.587492	0.861498
ENSG00000067208.14	351.353	0.0251671	0.191156	0.131657	0.895255	0.968205
ENSG00000067221.13	95.687	-0.361997	0.308563	-1.17317	0.240727	0.614492
ENSG00000067225.17	23862.3	0.259536	0.100056	2.59391	0.00948919	0.0936156
ENSG00000067248.9	1076.6	0.0203842	0.129591	0.157297	0.875011	0.964417
ENSG00000067334.13	1378.74	0.0389219	0.122039	0.318929	0.74978	0.92467
ENSG00000067365.14	295.917	0.104554	0.155485	0.672438	0.501305	0.817539
ENSG00000067369.13	4910.84	-0.144582	0.137275	-1.05323	0.292236	0.666215
ENSG00000067445.20	1804.59	-0.513022	0.134047	-3.82718	0.000129619	0.00333294
ENSG00000067533.5	596.769	-0.132523	0.215794	-0.614116	0.539139	0.839534
ENSG00000067560.10	8970.31	0.10773	0.0765625	1.40709	0.159401	0.507736
ENSG00000067596.10	1923.63	-0.222455	0.0737976	-3.0144	0.00257487	0.0364193
ENSG00000067601.7	20.7594	-0.174186	0.298601	-0.583341	0.559664	0.84941
ENSG00000067606.16	170.674	0.00431326	0.228887	0.0188445	0.984965	0.995747
ENSG00000067646.11	187.876	10.2668	2.58335	3.97422	7.06108e-05	0.00198938
ENSG00000067704.9	2564.83	0.0112082	0.0742767	0.150899	0.880056	0.965549
ENSG00000067715.13	1041.44	0.292156	0.249623	1.17039	0.241845	0.615481
ENSG00000067798.15	73.5531	-1.46683	0.346086	-4.23834	2.25176e-05	0.000767912
ENSG00000067829.18	516.764	-0.243887	0.166941	-1.46091	0.144039	0.481942
ENSG00000067836.12	181.938	-0.408004	0.243201	-1.67764	0.0934166	0.387783
ENSG00000067840.12	751.56	0.250618	0.276361	0.906851	0.364486	0.730194
ENSG00000067842.17	2.55711	-2.47875	1.25291	-1.97839	0.0478848	0.266728
ENSG00000067900.7	1583.6	0.0608955	0.141171	0.431359	0.666208	0.896886
ENSG00000067955.13	1067.45	0.099242	0.205977	0.481811	0.62994	0.881799
ENSG00000067992.12	214.398	0.508476	0.265199	1.91734	0.0551949	0.288751
ENSG00000068001.13	1313.42	-0.283695	0.247834	-1.1447	0.252335	0.626864
ENSG00000068024.16	412.252	0.0543647	0.236943	0.229442	0.818526	0.94482
ENSG00000068028.17	155.785	-0.584701	0.195408	-2.99221	0.00276964	0.0383439
ENSG00000068078.18	986.468	0.190735	0.385974	0.494164	0.62119	0.876898
ENSG00000068079.7	4.48862	-0.693665	0.650875	-1.06574	0.28654	0.660087
ENSG00000068097.14	899.516	0.0402999	0.0888923	0.453357	0.650292	0.889935
ENSG00000068120.14	694.814	-0.00535424	0.185988	-0.0287881	0.977034	0.993573
ENSG00000068137.14	119.64	-0.288796	0.378756	-0.762486	0.44577	0.785825
ENSG00000068305.17	701.164	0.151321	0.145666	1.03882	0.298888	0.674567
ENSG00000068308.13	908.778	0.0456436	0.0994835	0.458806	0.646374	0.887575
ENSG00000068323.16	642.785	0.162514	0.148066	1.09758	0.272389	0.647373
ENSG00000068354.15	150.788	-0.163647	0.235471	-0.694978	0.487069	0.810914
ENSG00000068366.19	1203.73	0.295344	0.34249	0.862345	0.388498	0.746715
ENSG00000068383.18	696.385	0.14306	0.123547	1.15795	0.246886	0.620336
ENSG00000068394.10	348.861	-0.200572	0.150324	-1.33427	0.182117	0.541097
ENSG00000068400.13	765.613	-0.158214	0.120812	-1.30959	0.190336	0.552331
ENSG00000068438.14	436.832	-0.248938	0.174927	-1.4231	0.154706	0.499712
ENSG00000068489.12	1603.66	-0.0407186	0.108858	-0.374054	0.708364	0.912145
ENSG00000068615.18	323.571	0.228899	0.23812	0.961279	0.336412	0.707514
ENSG00000068650.18	1324.93	0.229346	0.170705	1.34352	0.179103	0.53695
ENSG00000068654.15	2010.48	0.255062	0.108552	2.34967	0.0187901	0.147303
ENSG00000068697.6	1650.62	-0.936306	0.0757881	-12.3543	4.62011e-35	6.89882e-32
ENSG00000068724.15	358.432	0.215889	0.16396	1.31672	0.187934	0.549838
ENSG00000068745.14	1447.81	-0.197317	0.0961447	-2.0523	0.040141	0.238869
ENSG00000068781.21	51.3699	0.922403	0.510314	1.80752	0.0706811	0.330974
ENSG00000068784.12	760.126	0.15057	0.155043	0.971152	0.331472	0.704434
ENSG00000068796.16	2290.43	0.21818	0.122592	1.77973	0.0751208	0.342808
ENSG00000068831.18	16.4417	0.13192	0.494237	0.266916	0.789534	0.936272
ENSG00000068878.14	2681.72	0.184474	0.130379	1.4149	0.157098	0.503755
ENSG00000068885.14	945.689	-0.0307112	0.131538	-0.233478	0.81539	0.9445
ENSG00000068903.19	363.839	-0.31415	0.157594	-1.99341	0.0462162	0.261598
ENSG00000068912.13	748.255	-0.0666464	0.093613	-0.711936	0.476504	0.804304
ENSG00000068971.13	176.041	-0.295922	0.204119	-1.44975	0.147127	0.487076
ENSG00000068976.13	21.4187	0.364298	0.452256	0.805513	0.420524	0.769376
ENSG00000068985.4	0	NA	NA	NA	NA	NA
ENSG00000069011.15	2.32534	0.828155	1.19074	0.695497	0.486744	0.810914
ENSG00000069018.18	0	NA	NA	NA	NA	NA
ENSG00000069020.18	264.716	-0.53618	0.205247	-2.61237	0.00899174	0.0901978
ENSG00000069122.18	39.5135	-4.0512	0.410711	-9.86386	5.97111e-23	3.56646e-20
ENSG00000069188.16	2106.46	-0.0778018	0.184987	-0.42058	0.674062	0.900417
ENSG00000069206.15	0.15853	0.448377	3.59864	0.124596	0.900843	NA
ENSG00000069248.11	2452.69	0.206836	0.100085	2.0666	0.0387723	0.233583
ENSG00000069275.12	22721.2	0.0888686	0.122296	0.726667	0.46743	0.799847
ENSG00000069329.16	3849.79	0.038582	0.0931241	0.414308	0.678649	0.901561
ENSG00000069345.11	1339.35	0.149411	0.0879487	1.69884	0.089349	0.378412
ENSG00000069399.14	16.7367	0.491945	0.555987	0.884814	0.376257	0.74014
ENSG00000069424.14	81.3893	-0.293352	0.327562	-0.895562	0.370487	0.735836
ENSG00000069431.11	852.155	0.417089	0.156503	2.66505	0.00769773	0.0804605
ENSG00000069482.6	6.75634	1.30824	0.665681	1.96526	0.049384	0.270882
ENSG00000069493.14	65.244	-0.359812	0.353999	-1.01642	0.309429	0.684825
ENSG00000069509.5	361.628	0.269578	0.185994	1.44939	0.147229	0.487076
ENSG00000069535.13	11.4315	0.272947	0.492318	0.554411	0.579298	0.8573
ENSG00000069667.15	63.2061	-0.325794	0.344667	-0.945243	0.344535	0.714534
ENSG00000069696.6	0.488952	-0.0178147	2.3305	-0.00764415	0.993901	NA
ENSG00000069702.10	641.747	-0.081428	0.151777	-0.536498	0.591614	0.863569
ENSG00000069764.9	1.13822	-0.275572	1.49934	-0.183796	0.854174	NA
ENSG00000069812.11	1.66365	-1.6151	1.32089	-1.22274	0.221429	NA
ENSG00000069849.10	2228.5	0.185289	0.119702	1.54792	0.121642	0.446648
ENSG00000069869.15	567.003	0.0913438	0.229792	0.397506	0.690994	0.906211
ENSG00000069943.9	153.464	0.343712	0.168879	2.03526	0.041825	0.24526
ENSG00000069956.11	3681.36	0.107576	0.187187	0.574698	0.565495	0.851991
ENSG00000069966.18	275.988	-0.22432	0.119409	-1.87859	0.0603009	0.302309
ENSG00000069974.15	133.009	0.117449	0.233197	0.503647	0.614509	0.874315
ENSG00000069998.12	673.894	-0.0176113	0.177048	-0.0994722	0.920763	0.97593
ENSG00000070010.18	1114.53	-0.104921	0.0744327	-1.4096	0.158657	0.506447
ENSG00000070018.8	2193.25	-0.0917743	0.105311	-0.871455	0.383506	0.74375
ENSG00000070019.4	0.66538	-0.0954558	1.80645	-0.0528416	0.957858	NA
ENSG00000070031.3	0.150821	0.448377	3.59864	0.124596	0.900843	NA
ENSG00000070047.11	724.356	-0.229353	0.29091	-0.7884	0.430463	0.776447
ENSG00000070061.14	1578.77	-0.121178	0.102667	-1.1803	0.237882	0.611807
ENSG00000070081.16	741.917	-0.123561	0.15167	-0.814671	0.415261	0.765782
ENSG00000070087.13	6512.32	-0.101323	0.117873	-0.85959	0.390015	0.747814
ENSG00000070159.13	55.9787	0.0236392	0.391754	0.060342	0.951883	0.986962
ENSG00000070182.20	7.67065	1.00289	0.871008	1.15141	0.249565	0.62339
ENSG00000070190.12	1.15137	1.30884	1.5359	0.852167	0.394121	NA
ENSG00000070193.4	593.346	-0.0757875	0.238913	-0.317218	0.751078	0.92467
ENSG00000070214.15	962.386	0.247767	0.157613	1.572	0.115951	0.435298
ENSG00000070269.13	337.948	-0.183726	0.13571	-1.35381	0.175798	0.531
ENSG00000070366.13	2047.69	-0.193519	0.142999	-1.35329	0.175964	0.531195
ENSG00000070367.15	2906.95	0.193989	0.115628	1.67769	0.0934069	0.387783
ENSG00000070371.15	213.535	-0.48113	0.196828	-2.44442	0.0145086	0.124764
ENSG00000070388.11	1.75981	0.443403	1.18498	0.374186	0.708266	NA
ENSG00000070404.9	50.4646	-0.216045	0.29436	-0.733947	0.462981	0.796791
ENSG00000070413.19	2243.73	-0.013608	0.149272	-0.0911625	0.927363	0.977972
ENSG00000070423.17	207.571	-0.110326	0.429568	-0.256829	0.79731	0.939996
ENSG00000070444.14	547.718	-0.352166	0.229176	-1.53666	0.124376	0.45109
ENSG00000070476.14	520.766	-0.0570214	0.106722	-0.534299	0.593135	0.864107
ENSG00000070495.14	274.015	0.0167425	0.144365	0.115974	0.907673	0.971229
ENSG00000070501.11	401.523	-0.153754	0.146484	-1.04963	0.293886	0.668438
ENSG00000070526.14	0.197585	-1.26962	3.59864	-0.352806	0.724234	NA
ENSG00000070540.12	127.184	-0.912452	0.174619	-5.22539	1.7379e-07	1.09101e-05
ENSG00000070601.9	9.115	-0.133607	1.14246	-0.116947	0.906902	0.970937
ENSG00000070610.14	1062.38	-0.250785	0.154241	-1.62593	0.103964	0.410242
ENSG00000070614.14	4632.84	-0.0685091	0.160555	-0.426702	0.669596	0.898396
ENSG00000070669.16	805.86	-0.359098	0.287925	-1.24719	0.212327	0.578911
ENSG00000070718.11	680.503	-0.0210513	0.136325	-0.15442	0.877278	0.964481
ENSG00000070729.13	5.53312	-0.968899	0.891207	-1.08718	0.276959	0.652362
ENSG00000070731.10	8.44041	0.128643	0.796208	0.16157	0.871645	0.96315
ENSG00000070748.18	4.96757	0.116865	0.935324	0.124946	0.900567	0.969029
ENSG00000070756.15	18803.4	0.230536	0.0765994	3.00964	0.00261562	0.0367717
ENSG00000070759.16	55.951	-0.620195	0.247808	-2.50272	0.0123243	0.112038
ENSG00000070761.7	966.801	0.00421702	0.160023	0.0263526	0.978976	0.994374
ENSG00000070770.8	1919.03	0.231282	0.0896247	2.58056	0.00986388	0.0966735
ENSG00000070778.12	648.022	0.158812	0.230827	0.688015	0.491443	0.812415
ENSG00000070785.16	474.025	0.0665434	0.144694	0.459889	0.645596	0.887221
ENSG00000070808.15	31.4768	-0.27587	0.378395	-0.729054	0.465969	0.798872
ENSG00000070814.18	2149.25	-0.144031	0.187009	-0.770179	0.441194	0.782287
ENSG00000070831.15	5463.66	0.20658	0.118387	1.74495	0.0809935	0.358039
ENSG00000070882.12	750.952	0.776862	0.143971	5.39598	6.81514e-08	4.73324e-06
ENSG00000070886.11	0.0824277	0.127783	3.59864	0.0355086	0.971674	NA
ENSG00000070915.9	0.150671	0.448377	3.59864	0.124596	0.900843	NA
ENSG00000070950.9	734.241	0.121402	0.126448	0.960089	0.337011	0.707886
ENSG00000070961.15	1804.87	-0.0718624	0.147564	-0.486993	0.626263	0.879824
ENSG00000070985.13	0.0721749	0.127783	3.59864	0.0355086	0.971674	NA
ENSG00000071051.13	721.728	-0.119218	0.206216	-0.578124	0.563181	0.851392
ENSG00000071054.16	7770.15	-0.0186978	0.159362	-0.117329	0.906599	0.970937
ENSG00000071073.12	285.279	0.57024	0.226774	2.51457	0.0119177	0.109705
ENSG00000071082.10	8472.76	0.253761	0.139329	1.82131	0.0685602	0.325736
ENSG00000071127.16	4386.11	-0.0647994	0.192081	-0.337354	0.73585	0.919965
ENSG00000071189.21	780.473	0.21626	0.131134	1.64916	0.0991154	0.40071
ENSG00000071203.9	0	NA	NA	NA	NA	NA
ENSG00000071205.11	135.743	-1.63494	0.363194	-4.50156	6.74552e-06	0.000271183
ENSG00000071242.11	790.888	0.279422	0.175375	1.59328	0.111097	0.42563
ENSG00000071243.15	527.454	0.0340319	0.217101	0.156756	0.875437	0.964481
ENSG00000071246.10	1814.81	-0.513414	0.176473	-2.9093	0.00362236	0.047204
ENSG00000071282.11	110.824	0.102785	0.283043	0.363144	0.716498	0.914817
ENSG00000071462.11	816.727	0.123154	0.111405	1.10546	0.268962	0.643914
ENSG00000071537.13	2261.52	-0.0870275	0.158491	-0.5491	0.582937	0.858784
ENSG00000071539.13	875.718	0.0423463	0.17212	0.246028	0.80566	0.942281
ENSG00000071553.16	1999.96	-0.240298	0.144902	-1.65835	0.0972474	0.39683
ENSG00000071564.14	3322.77	-0.06421	0.237744	-0.270081	0.787098	0.935401
ENSG00000071575.11	2640.73	0.287242	0.137196	2.09366	0.0362904	0.223198
ENSG00000071626.16	1078.7	-0.158353	0.198835	-0.796402	0.425799	0.773644
ENSG00000071655.17	1091.28	-0.157669	0.371844	-0.424018	0.671552	0.89963
ENSG00000071677.1	0	NA	NA	NA	NA	NA
ENSG00000071794.15	1279.38	0.136013	0.105313	1.29151	0.196526	0.558878
ENSG00000071859.14	614.751	0.0496026	0.129022	0.384451	0.700644	0.909637
ENSG00000071889.16	191.677	-0.426178	0.300055	-1.42033	0.15551	0.501302
ENSG00000071894.16	1979.42	-0.224541	0.269711	-0.832522	0.405115	0.759068
ENSG00000071909.18	2.47826	-1.31418	0.753661	-1.74373	0.0812056	0.358447
ENSG00000071967.11	265.948	-0.888071	0.223111	-3.98041	6.87975e-05	0.00195144
ENSG00000071991.8	3.63024	-3.63307	0.857136	-4.23862	2.24897e-05	0.000767912
ENSG00000071994.10	965.779	0.281134	0.104865	2.68091	0.00734214	0.0781464
ENSG00000072041.16	210.352	-0.330257	0.22725	-1.45328	0.146147	0.485414
ENSG00000072042.12	1732.07	-0.00823291	0.114669	-0.0717972	0.942763	0.9838
ENSG00000072062.13	2102.79	-0.200051	0.154354	-1.29606	0.194956	0.55799
ENSG00000072071.16	923.789	-0.551236	0.248324	-2.21982	0.0264308	0.183567
ENSG00000072080.10	0.743273	1.10249	2.09873	0.525311	0.599367	NA
ENSG00000072110.13	3587.18	0.253543	0.254143	0.997639	0.318454	0.693468
ENSG00000072121.15	802.931	0.12094	0.157134	0.76966	0.441502	0.782614
ENSG00000072133.10	349.642	-0.00223089	0.171905	-0.0129774	0.989646	0.99675
ENSG00000072134.15	845.025	-0.171585	0.20467	-0.838349	0.401835	0.756925
ENSG00000072135.12	265.123	0.0392726	0.188483	0.208361	0.834947	0.950909
ENSG00000072163.19	23.9418	0.329589	0.478621	0.688623	0.49106	0.812238
ENSG00000072182.12	6.30658	0.22449	0.679089	0.330576	0.740965	0.922006
ENSG00000072195.14	84.4802	-0.419862	0.272902	-1.53851	0.123924	0.450487
ENSG00000072201.13	43.4026	0.702894	0.255143	2.7549	0.00587103	0.0668849
ENSG00000072210.18	1037.29	0.235808	0.0866072	2.72273	0.00647446	0.0714618
ENSG00000072274.12	2696.36	0.469544	0.300017	1.56506	0.11757	0.438736
ENSG00000072310.16	935.49	-0.221042	0.21448	-1.03059	0.302732	0.678029
ENSG00000072315.3	0.297081	1.08044	3.06011	0.353072	0.724034	NA
ENSG00000072364.12	2564.13	0.0687892	0.106892	0.643542	0.519873	0.828665
ENSG00000072401.14	424.302	0.449182	0.247021	1.81839	0.069004	0.32656
ENSG00000072415.8	1785.89	0.570496	0.154095	3.70222	0.000213718	0.00501998
ENSG00000072422.16	821.758	-0.0938864	0.126766	-0.740626	0.45892	0.794183
ENSG00000072501.17	7119.24	0.183147	0.252628	0.724967	0.468472	0.800639
ENSG00000072506.12	1121.91	-0.13164	0.134483	-0.978858	0.32765	0.702493
ENSG00000072518.20	847.506	0.232994	0.131951	1.76576	0.0774367	0.348604
ENSG00000072571.19	2168.07	-0.0623663	0.166078	-0.375524	0.707271	0.911616
ENSG00000072609.17	463.077	0.148461	0.136834	1.08497	0.277934	0.653012
ENSG00000072657.8	123.826	-2.00748	0.394402	-5.08992	3.58215e-07	2.04603e-05
ENSG00000072682.18	285.85	-0.622095	0.130954	-4.75048	2.02937e-06	9.42757e-05
ENSG00000072694.20	0.209207	0.768972	3.59864	0.213684	0.830793	NA
ENSG00000072736.18	1891.69	0.169556	0.0831396	2.03941	0.0414089	0.24362
ENSG00000072756.16	364.592	0.246439	0.156827	1.57141	0.116087	0.435536
ENSG00000072778.19	1242.99	-0.555997	0.131912	-4.2149	2.49891e-05	0.000842575
ENSG00000072786.12	463.547	0.0102389	0.20871	0.0490582	0.960873	0.989313
ENSG00000072803.17	1959.46	0.303997	0.122562	2.48035	0.0131252	0.11714
ENSG00000072818.11	13.1738	0.394657	0.745279	0.529543	0.596429	0.866279
ENSG00000072832.14	5421.33	0.614587	0.230221	2.66955	0.00759527	0.0796684
ENSG00000072840.12	449.339	0.269928	0.143206	1.88489	0.0594444	0.300021
ENSG00000072849.10	817.64	-0.128887	0.116199	-1.10919	0.267348	0.642107
ENSG00000072858.10	2.58558	2.04843	0.913764	2.24175	0.0249776	0.178208
ENSG00000072864.14	1007.77	-0.124271	0.103167	-1.20456	0.228373	0.600519
ENSG00000072952.18	174.265	-0.509982	0.167963	-3.03628	0.00239515	0.0346031
ENSG00000072954.6	61.9196	-0.362699	0.34371	-1.05525	0.291312	0.665051
ENSG00000072958.8	1305.97	-0.0111473	0.130639	-0.0853289	0.932	0.979655
ENSG00000073008.14	234.136	0.474918	0.156805	3.02872	0.00245593	0.0352101
ENSG00000073050.11	1247.36	-0.233181	0.201809	-1.15545	0.247905	0.621661
ENSG00000073060.15	593.971	-0.107855	0.247581	-0.435635	0.663101	0.895892
ENSG00000073067.13	0.241206	-0.51717	3.17056	-0.163117	0.870427	NA
ENSG00000073111.13	6809.55	0.0923649	0.15434	0.598452	0.549538	0.844155
ENSG00000073146.15	1.05533	-1.55124	2.19139	-0.707881	0.479019	NA
ENSG00000073150.13	33.445	0.347223	0.340647	1.0193	0.308059	0.683302
ENSG00000073169.13	119.026	-0.209583	0.436755	-0.479863	0.631325	0.882444
ENSG00000073282.12	1.50744	-0.168233	1.50034	-0.11213	0.91072	NA
ENSG00000073331.17	26.0571	-1.032	0.465794	-2.21557	0.0267208	0.185028
ENSG00000073350.13	18.2324	0.81684	0.568048	1.43798	0.15044	0.492553
ENSG00000073417.14	149.993	-0.100938	0.317304	-0.31811	0.750402	0.92467
ENSG00000073464.11	291.424	0.0417801	0.176883	0.236202	0.813276	0.944035
ENSG00000073536.17	526.236	0.184266	0.191475	0.962352	0.335873	0.706948
ENSG00000073578.16	1637.48	0.21371	0.114495	1.86654	0.0619662	0.306921
ENSG00000073584.19	5618.84	0.0168317	0.130426	0.129052	0.897316	0.968875
ENSG00000073598.5	3.69873	0.520921	0.774971	0.672181	0.501468	0.817539
ENSG00000073605.18	42.2976	-0.112973	0.356743	-0.316678	0.751488	0.92478
ENSG00000073614.12	1952.99	-0.345753	0.147972	-2.33661	0.0194597	0.150774
ENSG00000073670.13	56.3784	-1.23193	0.276066	-4.46246	8.10253e-06	0.00031839
ENSG00000073711.10	808.712	-0.0914423	0.148565	-0.615502	0.538223	0.839042
ENSG00000073712.14	2248.67	-0.244731	0.209323	-1.16915	0.242342	0.615738
ENSG00000073734.8	1.01828	0.698994	1.76879	0.395181	0.692709	NA
ENSG00000073737.16	0.392621	-0.975165	2.39083	-0.407876	0.683364	NA
ENSG00000073754.5	0	NA	NA	NA	NA	NA
ENSG00000073756.11	13.0753	-2.33317	0.435597	-5.35627	8.49581e-08	5.76639e-06
ENSG00000073792.15	3898.55	0.0356891	0.0828948	0.430535	0.666806	0.896886
ENSG00000073803.13	663.236	0.242834	0.106885	2.27193	0.023091	0.169553
ENSG00000073849.14	1053.15	-0.311719	0.231495	-1.34655	0.178126	0.535325
ENSG00000073861.2	0.469512	0.43929	2.123	0.20692	0.836073	NA
ENSG00000073905.8	0.803005	-1.31927	1.81376	-0.727367	0.467001	NA
ENSG00000073910.21	104.953	-0.131334	0.451357	-0.290975	0.771071	0.930624
ENSG00000073921.17	2849.66	0.212952	0.110878	1.9206	0.0547827	0.28753
ENSG00000073969.18	1754.06	0.112981	0.11526	0.980221	0.326977	0.70192
ENSG00000074047.21	1492.13	-0.0355091	0.296938	-0.119584	0.904812	0.970862
ENSG00000074054.18	3331.79	-0.0737021	0.0975379	-0.755625	0.449874	0.787986
ENSG00000074071.14	533.384	0.128794	0.229921	0.560165	0.575367	0.855955
ENSG00000074181.8	4033.56	-0.183118	0.217871	-0.840487	0.400635	0.755891
ENSG00000074201.8	2601.86	0.303128	0.119026	2.54674	0.0108735	0.103183
ENSG00000074211.13	3.84329	0.189284	1.0697	0.176951	0.859547	0.958047
ENSG00000074219.13	3442.58	-0.303267	0.196099	-1.5465	0.121985	0.446845
ENSG00000074266.19	720.397	0.181463	0.112257	1.61649	0.105988	0.414687
ENSG00000074276.10	37.9616	-0.53263	0.45998	-1.15794	0.246888	0.620336
ENSG00000074317.10	0.759138	2.22662	1.69008	1.31746	0.187684	NA
ENSG00000074319.12	1000.43	-0.105189	0.130517	-0.805937	0.420279	0.769304
ENSG00000074356.16	1591.49	0.00769292	0.140477	0.0547627	0.956328	0.988275
ENSG00000074370.17	16.7438	0.257012	0.478199	0.537458	0.590951	0.863361
ENSG00000074410.13	73.4129	-0.937757	0.352229	-2.66235	0.00775961	0.0809859
ENSG00000074416.13	8.87918	-2.35622	0.839976	-2.8051	0.00503009	0.0601061
ENSG00000074527.11	202.622	0.765217	0.299239	2.55721	0.0105515	0.101183
ENSG00000074582.13	340.122	-0.00853183	0.119073	-0.0716523	0.942879	0.983871
ENSG00000074590.13	2980.24	0.230275	0.122004	1.88744	0.0591007	0.298646
ENSG00000074603.18	708.142	0.152424	0.148753	1.02468	0.305515	0.680993
ENSG00000074621.13	229.877	-0.255915	0.241491	-1.05973	0.289267	0.662878
ENSG00000074657.13	4150.5	-0.0747687	0.12132	-0.616292	0.537702	0.838605
ENSG00000074660.15	6.7208	-1.07238	0.586844	-1.82736	0.0676458	0.323157
ENSG00000074695.5	2407.72	0.103757	0.120148	0.863575	0.387822	0.746607
ENSG00000074696.12	7037.42	0.0635799	0.154802	0.410718	0.68128	0.902945
ENSG00000074706.13	7.60644	1.46074	0.708039	2.06308	0.0391055	0.234914
ENSG00000074755.14	896.47	-0.218438	0.18188	-1.201	0.229751	0.602038
ENSG00000074771.3	0	NA	NA	NA	NA	NA
ENSG00000074800.14	31375.9	0.13789	0.185496	0.74336	0.457264	0.793321
ENSG00000074803.18	3.80829	1.18854	1.04275	1.13981	0.254364	0.62899
ENSG00000074842.7	711.205	-0.119779	0.231864	-0.516592	0.605441	0.869934
ENSG00000074855.10	286.127	-0.232972	0.216393	-1.07662	0.281651	0.656469
ENSG00000074935.13	273.814	0.0287499	0.181356	0.158527	0.874041	0.964009
ENSG00000074964.16	517.711	-0.0431663	0.304654	-0.14169	0.887325	0.966812
ENSG00000074966.10	1.97001	-1.71784	1.04604	-1.64223	0.100541	0.403575
ENSG00000075035.9	178.825	-2.178	0.465342	-4.68043	2.86278e-06	0.000127604
ENSG00000075043.18	1480.12	0.369109	0.281244	1.31242	0.18938	0.551035
ENSG00000075073.14	1.50782	-1.21579	1.11871	-1.08677	0.277137	NA
ENSG00000075089.9	390.277	0.158646	0.167665	0.946207	0.344043	0.714022
ENSG00000075131.9	400.834	0.271656	0.137297	1.9786	0.0478615	0.266728
ENSG00000075142.13	1347.53	0.193119	0.0910732	2.12048	0.0339654	0.21484
ENSG00000075151.20	3561.25	-0.0322144	0.0831287	-0.387524	0.698369	0.908805
ENSG00000075188.8	676.776	0.183199	0.146173	1.2533	0.210096	0.576024
ENSG00000075213.10	4882.73	-0.814771	0.1685	-4.83543	1.32855e-06	6.48911e-05
ENSG00000075218.18	1403.15	-0.0310915	0.102007	-0.304796	0.760521	0.927889
ENSG00000075223.13	1861.42	-0.840505	0.299159	-2.80956	0.00496093	0.0593976
ENSG00000075234.16	533.788	0.0705583	0.166915	0.422719	0.6725	0.899752
ENSG00000075239.13	818.499	0.0857403	0.142739	0.600678	0.548054	0.843221
ENSG00000075240.16	346.38	-0.299631	0.222771	-1.34501	0.17862	0.536333
ENSG00000075275.16	1047.04	0.693616	0.172251	4.02678	5.6547e-05	0.00166261
ENSG00000075290.7	61.9048	0.624675	0.407144	1.53429	0.124959	0.451951
ENSG00000075292.18	3741.92	-0.107451	0.127779	-0.84092	0.400393	0.755707
ENSG00000075303.12	481.18	0.297755	0.154433	1.92806	0.0538481	0.284554
ENSG00000075336.11	497.831	0.394093	0.120662	3.26608	0.00109048	0.0184139
ENSG00000075340.22	878.007	0.427792	0.296398	1.4433	0.148936	0.489502
ENSG00000075388.3	0.17142	-1.95971	3.56091	-0.550341	0.582086	NA
ENSG00000075391.16	1697.14	0.316953	0.23646	1.34041	0.180113	0.537973
ENSG00000075399.13	146.464	-0.35271	0.269493	-1.30879	0.190605	0.55273
ENSG00000075407.18	570.837	0.231161	0.129251	1.78846	0.0737011	0.339222
ENSG00000075413.17	1735.53	0.0881487	0.107937	0.816668	0.414118	0.764765
ENSG00000075415.12	10407.2	0.171855	0.0969317	1.77295	0.0762374	0.345602
ENSG00000075420.12	1670.95	-0.449219	0.0989749	-4.53872	5.65969e-06	0.000232905
ENSG00000075426.11	114.88	-0.115576	0.435841	-0.26518	0.790871	0.936882
ENSG00000075429.8	0.945529	-0.248741	1.7582	-0.141475	0.887495	NA
ENSG00000075461.5	1115.74	-0.0449346	0.280785	-0.160032	0.872856	0.963515
ENSG00000075539.14	2040.27	0.214	0.18346	1.16647	0.243425	0.616749
ENSG00000075568.16	1868.34	0.167337	0.0904121	1.85082	0.0641952	0.313003
ENSG00000075618.17	3414.33	0.0401278	0.322065	0.124595	0.900844	0.969029
ENSG00000075624.14	82517	0.034281	0.280628	0.122158	0.902774	0.969909
ENSG00000075643.5	23.2852	-0.213637	0.459506	-0.464928	0.641983	0.886263
ENSG00000075651.15	88.4691	-2.36509	0.365203	-6.4761	9.41218e-11	1.22212e-08
ENSG00000075673.11	2.40356	-1.07221	0.964231	-1.11199	0.266144	0.641201
ENSG00000075702.17	685.47	-0.0752856	0.130713	-0.575962	0.564641	0.851401
ENSG00000075711.20	1639.59	0.0535033	0.1091	0.490404	0.623848	0.878571
ENSG00000075785.12	2438.8	0.0527488	0.122616	0.430194	0.667055	0.896886
ENSG00000075790.10	608.942	0.0118665	0.13119	0.0904533	0.927927	0.977995
ENSG00000075826.16	107.066	0.0994339	0.265346	0.374732	0.70786	0.911802
ENSG00000075856.11	2227.77	0.11399	0.0858533	1.32773	0.184267	0.544539
ENSG00000075884.13	12.603	0.248293	0.57417	0.432439	0.665423	0.896786
ENSG00000075886.10	3.76605	0.309497	1.16864	0.264835	0.791136	0.936985
ENSG00000075891.21	0	NA	NA	NA	NA	NA
ENSG00000075914.12	630.825	0.131705	0.112164	1.17422	0.240305	0.614224
ENSG00000075945.12	489.322	-0.485202	0.149781	-3.23941	0.00119779	0.0199521
ENSG00000075975.15	917.2	0.0451536	0.0862608	0.523455	0.600658	0.868454
ENSG00000076003.4	5381.2	0.301614	0.084328	3.57668	0.000347991	0.00749202
ENSG00000076043.9	332.6	0.283093	0.225047	1.25793	0.208417	0.57377
ENSG00000076053.10	504.216	0.16404	0.111664	1.46906	0.141818	0.477407
ENSG00000076067.12	722.756	0.210694	0.192599	1.09395	0.273975	0.648855
ENSG00000076108.11	4896.36	0.0893438	0.159531	0.56004	0.575452	0.855955
ENSG00000076201.14	877.55	-0.197409	0.22886	-0.862577	0.38837	0.746715
ENSG00000076242.14	1972.66	0.102298	0.138767	0.737195	0.461003	0.795631
ENSG00000076248.10	2200.37	0.305473	0.0880631	3.46879	0.000522799	0.0104286
ENSG00000076258.9	22.2104	-0.134817	0.457313	-0.294803	0.768144	0.929785
ENSG00000076321.10	337.752	0.0840878	0.161042	0.522147	0.601568	0.868643
ENSG00000076344.15	5.57137	1.62467	0.857468	1.89473	0.0581275	0.297104
ENSG00000076351.12	149.129	-0.286177	0.263528	-1.08594	0.277504	0.652704
ENSG00000076356.6	1480.44	0.119656	0.285592	0.418976	0.675234	0.901217
ENSG00000076382.16	3312.14	-0.172606	0.0631706	-2.73238	0.00628784	0.0700042
ENSG00000076513.16	827.137	0.132625	0.122764	1.08033	0.279997	0.654808
ENSG00000076554.15	148.427	0.925787	0.321795	2.87694	0.00401547	0.0510294
ENSG00000076555.15	280.617	-0.508728	0.180724	-2.81494	0.0048786	0.058918
ENSG00000076604.14	1677.79	-0.102131	0.206886	-0.49366	0.621546	0.877104
ENSG00000076641.4	289.737	-1.10047	0.317528	-3.46573	0.00052879	0.0105035
ENSG00000076650.6	273.638	0.0517378	0.146657	0.352781	0.724253	0.916459
ENSG00000076662.9	35.7511	-0.430048	0.386236	-1.11343	0.265523	0.640669
ENSG00000076685.18	1576.62	-0.124363	0.115049	-1.08096	0.279717	0.654519
ENSG00000076706.16	496.41	0.618329	0.149783	4.12817	3.65667e-05	0.00115822
ENSG00000076716.8	6772.54	1.15856	0.350427	3.30614	0.000945905	0.0165402
ENSG00000076770.14	917.964	-0.283022	0.128932	-2.19512	0.028155	0.190888
ENSG00000076826.9	65.5831	0.150409	0.64453	0.233362	0.81548	0.9445
ENSG00000076864.19	66.5478	0.357086	0.400597	0.891384	0.372723	0.737242
ENSG00000076924.11	702.891	-0.111787	0.274336	-0.407482	0.683654	0.903579
ENSG00000076928.17	372.067	-0.351938	0.266832	-1.31895	0.187186	0.548902
ENSG00000076944.15	11.2262	0.338299	0.526924	0.642027	0.520856	0.829364
ENSG00000076984.17	475.003	-0.299629	0.257368	-1.16421	0.244341	0.618026
ENSG00000077009.13	2.07744	-0.418796	1.11246	-0.376461	0.706574	0.911393
ENSG00000077044.10	639.276	0.258159	0.177155	1.45725	0.145047	0.48407
ENSG00000077063.10	217.386	-1.04834	0.207968	-5.04089	4.63363e-07	2.59695e-05
ENSG00000077080.9	15.9538	1.85648	0.831332	2.23314	0.0255399	0.180429
ENSG00000077092.18	42.8369	0.806396	0.334752	2.40893	0.0159992	0.132702
ENSG00000077097.15	7807.25	0.0690499	0.134423	0.513677	0.607478	0.870423
ENSG00000077147.14	4282.98	0.207009	0.140756	1.4707	0.141373	0.47713
ENSG00000077150.18	268.568	0.314424	0.175232	1.79433	0.0727598	0.336365
ENSG00000077152.10	1002.3	-0.0985493	0.122927	-0.80169	0.422733	0.771396
ENSG00000077157.21	500.939	0.263518	0.263277	1.00092	0.316867	0.691717
ENSG00000077232.17	2925.41	0.156919	0.124755	1.25782	0.208457	0.57377
ENSG00000077235.17	3787.59	-0.273323	0.155227	-1.76079	0.0782739	0.350614
ENSG00000077238.13	228.783	-0.494422	0.200988	-2.45996	0.0138954	0.121329
ENSG00000077254.14	2314.45	0.0640185	0.107055	0.597997	0.549842	0.844372
ENSG00000077264.14	416.284	0.14424	0.199368	0.723489	0.46938	0.800657
ENSG00000077274.8	14.1204	0.120331	0.538039	0.223648	0.823031	0.945855
ENSG00000077279.18	2711.43	0.131118	0.169561	0.773277	0.439358	0.781814
ENSG00000077312.8	2087.53	0.172173	0.110384	1.55977	0.118813	0.441485
ENSG00000077327.15	12.7538	0.111562	0.458808	0.243156	0.807885	0.943151
ENSG00000077348.8	156.509	-0.243085	0.371654	-0.654064	0.513071	0.824653
ENSG00000077380.15	3859.83	-0.121813	0.0961856	-1.26644	0.205356	0.570243
ENSG00000077420.15	0.261809	-1.78394	3.05791	-0.583387	0.559633	NA
ENSG00000077454.15	297.922	-0.515381	0.214529	-2.40239	0.0162884	0.134059
ENSG00000077458.12	399.032	0.193684	0.211388	0.916252	0.359535	0.726708
ENSG00000077463.14	146.001	-0.202092	0.287772	-0.702266	0.482513	0.808614
ENSG00000077498.8	0.17708	0.448377	3.59864	0.124596	0.900843	NA
ENSG00000077514.8	1579.17	0.165136	0.0932835	1.77026	0.0766844	0.346688
ENSG00000077522.12	6.23716	-0.297843	0.934799	-0.318617	0.750017	0.92467
ENSG00000077549.17	4415.53	0.134774	0.110871	1.2156	0.224139	0.594019
ENSG00000077585.13	134.499	0.113547	0.157084	0.722845	0.469775	0.800657
ENSG00000077616.10	168.827	-0.602241	0.265734	-2.26633	0.0234312	0.171089
ENSG00000077684.15	1420.77	0.172974	0.103102	1.67769	0.093407	0.387783
ENSG00000077713.18	39.0295	0.887793	0.719998	1.23305	0.217557	0.586011
ENSG00000077721.15	809.443	0.0468814	0.123795	0.378702	0.704909	0.910931
ENSG00000077782.19	8635.26	0.220718	0.147352	1.49789	0.134162	0.466898
ENSG00000077800.11	0.298269	-1.58549	3.56645	-0.444557	0.65664	NA
ENSG00000077935.16	2.67597	-0.266873	0.814095	-0.327816	0.743051	0.922726
ENSG00000077942.18	2594.8	0.0875815	0.349845	0.250344	0.802322	0.941412
ENSG00000077943.7	66.3608	-3.7616	1.41803	-2.65269	0.00798539	0.0828049
ENSG00000077984.5	0.348109	1.09126	2.46296	0.44307	0.657715	NA
ENSG00000078018.19	12780.9	0.206221	0.0752319	2.74113	0.00612275	0.0687832
ENSG00000078043.15	452.261	-0.107304	0.131087	-0.81857	0.413032	0.764482
ENSG00000078053.16	880.29	-0.142015	0.200619	-0.707883	0.479018	0.806334
ENSG00000078061.12	680.66	0.0307442	0.101369	0.30329	0.761669	0.928406
ENSG00000078070.12	445.469	0.214545	0.189087	1.13463	0.256529	0.630896
ENSG00000078081.7	7.01565	-0.12917	0.561257	-0.230144	0.81798	0.944591
ENSG00000078098.13	5.11315	-4.63762	1.23023	-3.76971	0.000163437	0.00398842
ENSG00000078114.18	1867.31	0.98658	0.237531	4.15349	3.27448e-05	0.00105474
ENSG00000078124.11	467.305	-0.129443	0.153749	-0.841914	0.399836	0.755349
ENSG00000078140.13	2170.65	0.15938	0.162943	0.978135	0.328007	0.702592
ENSG00000078142.12	1021.23	0.0456474	0.16373	0.278797	0.780401	0.934006
ENSG00000078177.13	1524.28	0.15856	0.130054	1.21919	0.222773	0.592284
ENSG00000078237.6	435.369	0.465272	0.24476	1.90093	0.0573111	0.29495
ENSG00000078246.16	1018.57	-0.0745502	0.0849759	-0.87731	0.380318	0.74222
ENSG00000078269.14	462.477	0.619321	0.197408	3.13726	0.00170537	0.0263689
ENSG00000078295.16	405.329	0.182076	0.38707	0.470396	0.638072	0.885207
ENSG00000078304.19	2865.59	0.0259249	0.0883717	0.293363	0.769245	0.930079
ENSG00000078319.9	155.025	0.241127	0.133883	1.80103	0.0716976	0.334035
ENSG00000078328.20	45.1953	-2.30144	1.2645	-1.82005	0.068752	0.326057
ENSG00000078369.17	10471.8	0.024645	0.141797	0.173805	0.862019	0.959099
ENSG00000078399.17	0	NA	NA	NA	NA	NA
ENSG00000078401.6	14.8228	1.35084	0.918	1.4715	0.141156	0.476791
ENSG00000078403.16	1538.68	-0.0866225	0.0853735	-1.01463	0.310282	0.685816
ENSG00000078487.17	32.2533	-0.694421	0.314903	-2.20519	0.0274406	0.187896
ENSG00000078549.14	630.814	0.404326	0.16316	2.47809	0.0132087	0.117552
ENSG00000078579.8	0.0807974	-1.15459	3.59864	-0.32084	0.748332	NA
ENSG00000078589.12	0	NA	NA	NA	NA	NA
ENSG00000078596.10	7.50957	-2.30901	0.819177	-2.81869	0.004822	0.0583694
ENSG00000078618.21	3739.48	-0.0468387	0.114452	-0.409243	0.682361	0.903448
ENSG00000078668.13	2483.37	0.0655879	0.119058	0.550889	0.58171	0.85856
ENSG00000078674.17	6020.85	-0.0621244	0.105233	-0.590353	0.554954	0.847368
ENSG00000078687.17	656.569	-0.116444	0.190267	-0.612003	0.540536	0.840016
ENSG00000078699.21	731.295	-0.0470521	0.210614	-0.223405	0.823221	0.945855
ENSG00000078725.12	60.5014	-2.47589	0.343398	-7.20996	5.59676e-13	1.0652e-10
ENSG00000078747.14	1429.92	0.170763	0.146028	1.16939	0.242247	0.615738
ENSG00000078795.16	1.14546	-1.25218	1.35515	-0.924015	0.355478	NA
ENSG00000078804.12	320.426	-0.0634708	0.152569	-0.416014	0.6774	0.901561
ENSG00000078808.16	939.889	-0.1925	0.177379	-1.08525	0.277811	0.653012
ENSG00000078814.15	5.76209	0.252313	0.849923	0.296866	0.766569	0.929455
ENSG00000078898.6	0.156151	-0.834852	3.59864	-0.231991	0.816545	NA
ENSG00000078900.14	20.498	0.441837	0.448534	0.985069	0.32459	0.699615
ENSG00000078902.15	407.298	-0.272543	0.331434	-0.822315	0.410898	0.762252
ENSG00000078967.12	192.823	-0.18591	0.131112	-1.41795	0.156206	0.502244
ENSG00000079101.16	7.36493	-1.33687	0.855169	-1.56328	0.117986	0.439974
ENSG00000079102.16	155.795	-1.18072	0.487132	-2.42382	0.0153581	0.129469
ENSG00000079112.9	1.56153	-0.873891	1.15041	-0.759635	0.447473	NA
ENSG00000079134.11	870.052	-0.0961003	0.15143	-0.634619	0.525677	0.831387
ENSG00000079150.17	314.036	-0.665854	0.166271	-4.00464	6.21128e-05	0.00179346
ENSG00000079156.16	490.135	0.317364	0.183092	1.73336	0.0830311	0.362676
ENSG00000079215.13	1408.02	-0.368813	0.12987	-2.83986	0.00451336	0.0554629
ENSG00000079246.15	17794.4	0.162693	0.119487	1.3616	0.173325	0.527999
ENSG00000079257.7	71.1641	0.147808	0.371246	0.398142	0.690526	0.906099
ENSG00000079263.18	2.7789	1.51489	1.35186	1.12059	0.26246	0.636755
ENSG00000079277.19	323.335	0.0275719	0.12773	0.21586	0.829097	0.94857
ENSG00000079308.17	213.79	-0.915274	0.382432	-2.3933	0.0166976	0.136247
ENSG00000079313.14	303.779	-0.233675	0.320623	-0.728817	0.466113	0.798872
ENSG00000079332.14	2351.88	-0.0524669	0.106638	-0.49201	0.622712	0.878098
ENSG00000079335.19	340.002	0.243945	0.180018	1.35511	0.175381	0.530201
ENSG00000079337.15	29.4971	-1.44755	0.475857	-3.04198	0.0023503	0.0341438
ENSG00000079385.21	1.63665	1.02156	1.5243	0.670188	0.502738	NA
ENSG00000079387.13	1207.01	0.08462	0.0876634	0.965283	0.334403	0.706273
ENSG00000079393.20	0.542913	-0.503571	2.01649	-0.249726	0.802799	NA
ENSG00000079432.7	896.357	-0.27728	0.295699	-0.937711	0.348393	0.717623
ENSG00000079435.9	125.014	-0.0361621	0.348765	-0.103686	0.917418	0.974807
ENSG00000079459.12	10113.6	0.0688019	0.0944865	0.728167	0.466512	0.799183
ENSG00000079462.7	983.296	-0.20008	0.153633	-1.30233	0.192805	0.55557
ENSG00000079482.12	236.194	0.20322	0.20257	1.00321	0.31576	0.690839
ENSG00000079557.4	0.312194	-2.79775	3.49124	-0.801363	0.422922	NA
ENSG00000079616.12	2786.83	-0.20854	0.105243	-1.98151	0.047534	0.265824
ENSG00000079689.13	0.419984	1.38853	2.8607	0.485381	0.627406	NA
ENSG00000079691.17	222.411	-0.767731	0.204428	-3.7555	0.000172995	0.00418572
ENSG00000079739.15	620.773	-0.407303	0.101306	-4.02052	5.80704e-05	0.00170023
ENSG00000079785.14	4535.47	0.106808	0.103245	1.03451	0.300897	0.676662
ENSG00000079805.16	1914.01	0.0172335	0.108373	0.15902	0.873653	0.963892
ENSG00000079819.18	1821.36	0.0387273	0.115352	0.335732	0.737073	0.920351
ENSG00000079841.18	58.8287	-1.60529	0.27117	-5.91988	3.22177e-09	3.03383e-07
ENSG00000079931.14	159.733	-1.63964	0.22208	-7.38309	1.54652e-13	3.13883e-11
ENSG00000079950.13	924.385	-0.129471	0.158004	-0.819414	0.41255	0.764138
ENSG00000079974.17	537.815	0.0654338	0.0959248	0.682137	0.495153	0.814506
ENSG00000079999.13	923.742	-0.0410084	0.10478	-0.391375	0.69552	0.907913
ENSG00000080007.7	0.374606	1.03736	2.88189	0.359957	0.718879	NA
ENSG00000080031.9	12.1791	1.18076	0.624495	1.89074	0.0586584	0.298143
ENSG00000080166.15	8.39802	-1.81019	0.545019	-3.32133	0.000895894	0.0158717
ENSG00000080189.14	656.635	-0.0831697	0.154044	-0.539908	0.58926	0.862216
ENSG00000080200.9	342.537	0.13709	0.20591	0.665777	0.505553	0.820416
ENSG00000080224.17	19.0817	-1.13158	0.475868	-2.37792	0.0174107	0.139881
ENSG00000080293.9	0.706874	1.42025	2.34537	0.605552	0.544812	NA
ENSG00000080298.15	2204.61	0.224752	0.15687	1.43273	0.151935	0.494368
ENSG00000080345.17	2693.03	0.303427	0.116767	2.59856	0.00936162	0.0927071
ENSG00000080371.5	1066.87	0.349109	0.0929136	3.75735	0.000171719	0.00416388
ENSG00000080493.15	181.209	0.640499	0.320301	1.99968	0.045535	0.259023
ENSG00000080503.23	398.866	-1.00059	0.199579	-5.0135	5.34501e-07	2.93415e-05
ENSG00000080511.3	0.144028	0.448377	3.59864	0.124596	0.900843	NA
ENSG00000080546.13	884.561	0.468661	0.192348	2.43652	0.0148294	0.126528
ENSG00000080561.13	37.452	0.124165	0.290014	0.428135	0.668553	0.897805
ENSG00000080572.12	0.0687344	0.127783	3.59864	0.0355086	0.971674	NA
ENSG00000080573.6	18.711	0.65984	0.739797	0.89192	0.372436	0.737197
ENSG00000080603.16	3369.4	-0.104772	0.211101	-0.496313	0.619673	0.875584
ENSG00000080608.9	753.128	-0.000726971	0.208802	-0.00348163	0.997222	0.998487
ENSG00000080618.14	2.29955	-0.67712	1.04333	-0.648997	0.51634	0.82666
ENSG00000080644.15	45.3356	0.677648	0.532355	1.27292	0.203045	0.567983
ENSG00000080709.14	7.53101	-0.554243	0.526864	-1.05197	0.292815	0.667027
ENSG00000080802.18	515.779	-0.135425	0.137322	-0.98618	0.324045	0.699193
ENSG00000080815.18	2170.99	-0.0754326	0.0700731	-1.07648	0.281711	0.656469
ENSG00000080819.6	414.921	0.152963	0.124316	1.23044	0.218533	0.58705
ENSG00000080822.16	1354.53	-0.105383	0.117878	-0.893997	0.371323	0.736412
ENSG00000080823.22	115.242	-0.274845	0.250795	-1.0959	0.273124	0.647883
ENSG00000080824.18	36031.7	0.240749	0.164026	1.46775	0.142172	0.478103
ENSG00000080839.11	741.661	0.163366	0.132334	1.2345	0.217017	0.585235
ENSG00000080845.17	2067.25	-0.22432	0.174569	-1.285	0.198794	0.561992
ENSG00000080854.14	57.6873	-0.0193417	0.27612	-0.0700484	0.944155	0.984171
ENSG00000080910.11	0	NA	NA	NA	NA	NA
ENSG00000080947.14	40.5866	-0.461429	0.517282	-0.892026	0.372379	0.737197
ENSG00000080986.12	1561.03	-0.212485	0.117337	-1.81089	0.0701575	0.329293
ENSG00000081014.10	445.514	0.161632	0.129865	1.24461	0.213275	0.580006
ENSG00000081019.13	911.986	0.032482	0.189864	0.17108	0.864161	0.960444
ENSG00000081026.18	596.012	0.0489595	0.142742	0.342994	0.731603	0.918955
ENSG00000081041.8	8.07197	-0.0130648	0.666217	-0.0196105	0.984354	0.995747
ENSG00000081051.7	14.8294	1.91727	1.10369	1.73714	0.0823623	0.36134
ENSG00000081052.12	2.15514	1.28205	1.06984	1.19835	0.23078	0.60366
ENSG00000081059.19	297.394	0.187906	0.174138	1.07907	0.280558	0.655316
ENSG00000081087.14	309.479	-0.269477	0.210197	-1.28202	0.199836	0.563019
ENSG00000081138.13	497.306	-0.99507	0.162955	-6.1064	1.01906e-09	1.04943e-07
ENSG00000081148.11	8.13462	-0.442009	0.479492	-0.921828	0.356618	0.725297
ENSG00000081154.11	2485.96	0.257774	0.12647	2.03823	0.0415272	0.244062
ENSG00000081177.18	652.254	0.0837646	0.168173	0.498085	0.618424	0.875469
ENSG00000081181.7	294.429	0.319393	0.18447	1.7314	0.0833797	0.363742
ENSG00000081189.15	119.746	-1.58396	0.354302	-4.47067	7.79763e-06	0.000308146
ENSG00000081237.19	1.67638	3.21421	1.95368	1.64521	0.0999265	NA
ENSG00000081248.10	4.11259	1.79127	0.960004	1.8659	0.0620555	0.307119
ENSG00000081277.12	0	NA	NA	NA	NA	NA
ENSG00000081307.12	865.674	0.148368	0.117126	1.26674	0.20525	0.570199
ENSG00000081320.10	356.211	-0.628794	0.153719	-4.09054	4.30368e-05	0.00132501
ENSG00000081377.16	417.927	-0.391604	0.136165	-2.87595	0.00402809	0.0511588
ENSG00000081386.12	511.704	0.220765	0.150986	1.46216	0.143697	0.48133
ENSG00000081479.12	3646.81	0.58743	0.256374	2.2913	0.021946	0.163734
ENSG00000081665.13	171.236	-0.539018	0.252538	-2.1344	0.0328099	0.210208
ENSG00000081692.12	283.94	-0.0687948	0.2269	-0.303194	0.761742	0.928406
ENSG00000081721.11	422.171	-0.0265679	0.181865	-0.146086	0.883854	0.966237
ENSG00000081760.16	536.697	-0.0711109	0.10746	-0.661741	0.508137	0.821798
ENSG00000081791.8	1344.53	-0.037995	0.131242	-0.289503	0.772196	0.930664
ENSG00000081800.8	0.233889	0.768979	3.19701	0.240531	0.809919	NA
ENSG00000081803.15	292.651	0.0762553	0.120497	0.632842	0.526837	0.832151
ENSG00000081818.3	7.6521	-0.776431	0.436714	-1.7779	0.075421	0.343577
ENSG00000081842.17	123.587	-1.53902	0.494099	-3.11481	0.00184066	0.0279442
ENSG00000081853.14	14.53	-0.234104	0.434641	-0.538614	0.590153	0.86287
ENSG00000081870.11	452.812	-0.0374439	0.162219	-0.230823	0.817453	0.944591
ENSG00000081913.13	1890.26	0.834831	0.128757	6.48378	8.94506e-11	1.17452e-08
ENSG00000081923.12	15.1967	1.27147	0.683513	1.8602	0.0628577	0.30881
ENSG00000081985.10	3.93837	-1.01606	0.957639	-1.06101	0.288687	0.662007
ENSG00000082014.16	595.666	-0.581072	0.141027	-4.12029	3.78393e-05	0.00119131
ENSG00000082068.8	851.748	-0.110234	0.112156	-0.982861	0.325676	0.700719
ENSG00000082074.16	0	NA	NA	NA	NA	NA
ENSG00000082126.17	2.20572	0.488078	0.945799	0.516049	0.60582	0.869934
ENSG00000082146.12	1024.96	0.353806	0.134896	2.62281	0.00872078	0.0881927
ENSG00000082153.17	9216.07	0.227467	0.128721	1.76713	0.0772058	0.347992
ENSG00000082175.14	1.35158	0.569801	1.79009	0.318309	0.750251	NA
ENSG00000082196.20	23.0603	-0.0961536	0.429097	-0.224083	0.822692	0.945855
ENSG00000082212.12	1628.8	0.441378	0.172296	2.56175	0.0104147	0.100239
ENSG00000082213.17	990.417	0.293419	0.101234	2.89843	0.00375038	0.0483365
ENSG00000082258.12	1406.38	0.104036	0.152539	0.682029	0.495221	0.814506
ENSG00000082269.16	754.242	0.303474	0.121212	2.50366	0.0122916	0.111879
ENSG00000082293.12	6.94352	1.07507	0.901709	1.19226	0.23316	0.606698
ENSG00000082397.17	519.802	-0.0132523	0.212489	-0.0623667	0.950271	0.986305
ENSG00000082438.15	222.418	-1.74419	0.265797	-6.56211	5.30506e-11	7.20145e-09
ENSG00000082458.11	1245.84	-0.0482406	0.138263	-0.348903	0.727162	0.917622
ENSG00000082482.13	102.942	-0.143903	0.339817	-0.423471	0.671952	0.899662
ENSG00000082497.11	189.207	-0.843328	0.204613	-4.12157	3.76307e-05	0.00118832
ENSG00000082512.14	221.265	-1.17667	0.175629	-6.69972	2.08813e-11	3.09591e-09
ENSG00000082515.17	558.506	0.0537309	0.0880094	0.610513	0.541522	0.840286
ENSG00000082516.8	1166.9	0.11823	0.0869523	1.35971	0.173921	0.528876
ENSG00000082556.10	184.014	0.118999	0.374124	0.318075	0.750428	0.92467
ENSG00000082641.15	6500.75	-0.182458	0.106103	-1.71964	0.0854979	0.368951
ENSG00000082684.14	3252.74	0.312765	0.184579	1.69448	0.0901742	0.3802
ENSG00000082701.14	3150.47	-0.130644	0.106291	-1.22911	0.21903	0.58773
ENSG00000082781.11	1190.42	0.464358	0.186752	2.4865	0.0129007	0.115896
ENSG00000082805.19	903.51	-0.228899	0.169379	-1.3514	0.176566	0.532552
ENSG00000082898.16	8671.97	0.134348	0.130371	1.03051	0.30277	0.678029
ENSG00000082929.8	0.275319	-1.83579	3.01533	-0.608818	0.542645	NA
ENSG00000082996.19	657.459	0.530462	0.150714	3.51967	0.000432081	0.00890794
ENSG00000083067.22	192.543	-0.601094	0.209649	-2.86714	0.00414204	0.0521471
ENSG00000083093.9	525.418	-0.0895977	0.137116	-0.653444	0.51347	0.824883
ENSG00000083097.14	487.291	-0.392909	0.186946	-2.10172	0.0355778	0.220865
ENSG00000083099.10	1299.11	0.158362	0.132782	1.19264	0.233009	0.606532
ENSG00000083123.14	561.105	0.0829706	0.116153	0.71432	0.475029	0.803698
ENSG00000083168.9	2910.6	0.0783255	0.118694	0.659892	0.509323	0.8224
ENSG00000083223.17	412.984	-0.025727	0.157844	-0.16299	0.870527	0.96252
ENSG00000083290.19	846.015	-0.369234	0.128469	-2.87411	0.00405166	0.0513022
ENSG00000083307.11	1.351	0.0835824	1.39668	0.0598434	0.95228	NA
ENSG00000083312.17	8758.06	0.290477	0.075192	3.86314	0.000111938	0.00296962
ENSG00000083444.16	1713.15	-0.471946	0.199814	-2.36193	0.0181801	0.144038
ENSG00000083454.21	5.80827	2.35449	0.929725	2.53246	0.0113265	0.105706
ENSG00000083457.11	389.411	0.0352917	0.184141	0.191656	0.848012	0.954526
ENSG00000083520.14	1382.04	-0.0150981	0.146517	-0.103046	0.917926	0.974915
ENSG00000083535.15	400.856	-0.137145	0.159013	-0.862473	0.388428	0.746715
ENSG00000083544.13	374.085	-0.18183	0.139915	-1.29957	0.193748	0.55682
ENSG00000083622.8	0.182461	-0.784531	3.59864	-0.218008	0.827423	NA
ENSG00000083635.7	372.619	0.243449	0.166391	1.46312	0.143435	0.480834
ENSG00000083642.18	2053.38	0.0164659	0.10324	0.159492	0.873281	0.96373
ENSG00000083720.12	978.702	0.0550672	0.138036	0.398934	0.689942	0.906085
ENSG00000083750.12	254.279	-0.192486	0.152234	-1.26441	0.206082	0.571225
ENSG00000083782.7	0.463007	1.10892	3.46544	0.319993	0.748974	NA
ENSG00000083799.17	429.273	0.137012	0.152381	0.899137	0.36858	0.734734
ENSG00000083807.9	94.567	1.11976	0.229292	4.88358	1.04176e-06	5.22252e-05
ENSG00000083812.11	214.924	0.0872952	0.124026	0.703847	0.481528	0.807956
ENSG00000083814.13	146.651	-0.521485	0.271447	-1.92113	0.0547153	0.287471
ENSG00000083817.8	205.274	-0.0971636	0.165947	-0.58551	0.558205	0.849045
ENSG00000083828.15	181.895	-0.08201	0.174135	-0.470955	0.637673	0.885145
ENSG00000083838.15	209.356	-0.410649	0.271047	-1.51505	0.129761	0.460004
ENSG00000083844.10	489.689	0.358673	0.180109	1.99142	0.0464345	0.26198
ENSG00000083845.8	8679.71	-0.0538985	0.184802	-0.291656	0.77055	0.930543
ENSG00000083857.13	12535.7	-0.292439	0.109543	-2.66962	0.00759361	0.0796684
ENSG00000083896.12	1926.5	-0.0729034	0.0847096	-0.860627	0.389443	0.747377
ENSG00000083937.8	579.561	-0.205938	0.147564	-1.39558	0.162841	0.512873
ENSG00000084070.11	716.236	0.179868	0.0959428	1.87474	0.0608281	0.303777
ENSG00000084072.16	816.238	0.0584874	0.0811104	0.721083	0.470858	0.801148
ENSG00000084073.8	1202.51	0.305185	0.129418	2.35814	0.018367	0.144891
ENSG00000084090.13	4103.17	0.372137	0.0968139	3.84384	0.000121123	0.00315327
ENSG00000084092.6	358.751	0.366113	0.175782	2.08277	0.0372726	0.227101
ENSG00000084093.16	1308.42	-0.248061	0.126584	-1.95966	0.0500357	0.273086
ENSG00000084110.10	4.42176	0.903501	1.2584	0.717976	0.472772	0.802579
ENSG00000084112.14	1134.03	0.0555372	0.19679	0.282215	0.777778	0.933054
ENSG00000084207.16	5288.92	-0.0333218	0.21134	-0.157669	0.874718	0.964387
ENSG00000084234.16	9671.14	-0.241924	0.137731	-1.75649	0.0790041	0.352633
ENSG00000084444.13	620.416	0.190908	0.107515	1.77564	0.0757922	0.344407
ENSG00000084453.16	12.8138	2.15485	0.980811	2.19701	0.02802	0.190367
ENSG00000084463.7	2973.11	0.138552	0.134139	1.0329	0.30165	0.6777
ENSG00000084623.11	3625.52	0.123881	0.0794613	1.55902	0.118993	0.441758
ENSG00000084628.9	1316.31	0.0441559	0.365475	0.120818	0.903835	0.970369
ENSG00000084636.17	17.0697	-3.94713	0.791543	-4.98663	6.1441e-07	3.2934e-05
ENSG00000084652.15	1890.29	-0.00502146	0.110219	-0.0455591	0.963662	0.990089
ENSG00000084674.14	3.58235	-2.29908	0.69566	-3.30489	0.000950123	0.0165796
ENSG00000084676.15	1006.3	-0.263572	0.10257	-2.56969	0.0101791	0.0987439
ENSG00000084693.15	2160.02	-0.00264359	0.130533	-0.0202523	0.983842	0.995747
ENSG00000084710.13	963.356	0.0531764	0.202357	0.262785	0.792716	0.937528
ENSG00000084731.14	1185.2	-0.121586	0.173481	-0.700861	0.48339	0.809094
ENSG00000084733.10	2381.59	0.341961	0.121706	2.80972	0.00495841	0.0593976
ENSG00000084734.8	1.96676	1.2838	1.33808	0.959434	0.33734	0.707958
ENSG00000084754.11	4220.06	0.141948	0.110205	1.28804	0.197731	0.560257
ENSG00000084764.10	187.92	-0.303259	0.130488	-2.32404	0.0201234	0.154066
ENSG00000084774.13	2259.06	0.0763607	0.15324	0.498308	0.618267	0.875469
ENSG00000085063.15	2158.51	-0.389222	0.157204	-2.47591	0.0132897	0.118222
ENSG00000085117.11	559.932	0.59293	0.213744	2.77402	0.00553688	0.0641278
ENSG00000085185.15	935.661	-0.201022	0.194807	-1.0319	0.302119	0.677865
ENSG00000085224.21	3350.49	-0.0450046	0.117746	-0.382217	0.7023	0.910024
ENSG00000085231.13	297.084	0.253731	0.156734	1.61886	0.105477	0.413541
ENSG00000085265.10	1.82106	0.338	1.25432	0.269468	0.787569	NA
ENSG00000085274.15	406.206	-0.00857418	0.159124	-0.0538836	0.957028	0.988325
ENSG00000085276.17	43.8165	-0.919134	0.431604	-2.12958	0.0332066	0.211673
ENSG00000085365.17	754.762	0.0882594	0.144109	0.612451	0.54024	0.839686
ENSG00000085377.13	1021.39	-0.154242	0.120375	-1.28135	0.200072	0.563301
ENSG00000085382.11	692.281	0.180457	0.10489	1.72044	0.0853531	0.368951
ENSG00000085415.15	931.392	0.249066	0.113126	2.20167	0.0276884	0.188789
ENSG00000085433.15	327.613	0.0878669	0.18294	0.480305	0.631011	0.882251
ENSG00000085449.14	1717.18	0.444344	0.0927467	4.79093	1.66006e-06	7.94131e-05
ENSG00000085465.12	10.8494	0.518872	0.57196	0.907183	0.36431	0.730052
ENSG00000085491.15	1900.92	0.306287	0.121024	2.53079	0.0113806	0.106116
ENSG00000085511.19	1333.66	-0.0276127	0.148145	-0.18639	0.852139	0.955544
ENSG00000085514.15	4.8136	-0.394841	0.804908	-0.490542	0.62375	0.878571
ENSG00000085552.16	361.741	-0.103414	0.305227	-0.338809	0.734754	0.919864
ENSG00000085563.14	80.1995	0.589045	0.533218	1.1047	0.26929	0.644329
ENSG00000085644.13	244.161	-0.0106768	0.239542	-0.0445718	0.964449	0.990125
ENSG00000085662.13	3657.46	-0.166563	0.0768635	-2.16699	0.0302354	0.199077
ENSG00000085719.12	1614.52	-0.110423	0.150744	-0.732525	0.463848	0.797263
ENSG00000085721.12	942.787	0.120252	0.106205	1.13226	0.257525	0.631948
ENSG00000085733.15	1520.66	-0.232784	0.121985	-1.90831	0.0563516	0.292315
ENSG00000085741.12	2.58669	-2.82235	0.988487	-2.85523	0.00430059	0.0536645
ENSG00000085760.14	628.16	0.242634	0.10662	2.2757	0.022864	0.168453
ENSG00000085788.13	1790.04	0.214977	0.143075	1.50254	0.132957	0.465321
ENSG00000085831.15	18.6718	0.279777	0.590808	0.473549	0.635821	0.884362
ENSG00000085832.16	1006.3	-0.110324	0.132302	-0.83388	0.404349	0.758994
ENSG00000085840.12	1327.37	-0.00447486	0.0880391	-0.0508281	0.959462	0.989084
ENSG00000085871.8	174.931	0.24891	0.253185	0.983117	0.32555	0.700719
ENSG00000085872.14	1149.79	-0.0966562	0.240725	-0.401521	0.688037	0.905592
ENSG00000085978.21	395.001	0.163705	0.118283	1.384	0.166358	0.518389
ENSG00000085982.13	915.908	0.399571	0.148315	2.69407	0.00705854	0.0760612
ENSG00000085998.13	1359.91	-0.0285133	0.0969992	-0.293953	0.768794	0.930036
ENSG00000085999.11	996.517	-0.0418427	0.120901	-0.346091	0.729274	0.918317
ENSG00000086015.20	1154.8	0.0943156	0.145403	0.648652	0.516564	0.826731
ENSG00000086061.15	7304.91	0.263632	0.147999	1.78131	0.0748614	0.342296
ENSG00000086062.12	652.521	-0.542961	0.236102	-2.29969	0.021466	0.161395
ENSG00000086065.13	895.077	-0.190619	0.102477	-1.86011	0.06287	0.30881
ENSG00000086102.18	896.442	0.0258435	0.0841446	0.307132	0.758743	0.927531
ENSG00000086159.12	1.95654	0.485096	1.03262	0.469772	0.638518	0.885295
ENSG00000086189.9	916.745	0.493978	0.146674	3.36786	0.00075753	0.0139584
ENSG00000086200.16	1187.06	0.129963	0.152106	0.854425	0.392869	0.749697
ENSG00000086205.17	56.0132	-0.260947	1.0562	-0.247062	0.80486	0.941957
ENSG00000086232.12	4225.6	0.112309	0.111177	1.01018	0.312409	0.687463
ENSG00000086288.11	0	NA	NA	NA	NA	NA
ENSG00000086289.11	200.186	-0.819664	0.276834	-2.96085	0.00306788	0.0415914
ENSG00000086300.15	70.2522	0.265906	0.42388	0.627315	0.530453	0.834104
ENSG00000086475.14	4029.4	-0.0241657	0.113395	-0.213111	0.83124	0.949323
ENSG00000086504.15	647.125	0.048406	0.201413	0.240332	0.810073	0.943204
ENSG00000086506.2	3.64883	0.0646908	1.00346	0.0644674	0.948598	0.985717
ENSG00000086544.2	254.818	-0.0092104	0.190594	-0.0483247	0.961457	0.989462
ENSG00000086548.8	0.148859	-0.820692	3.59864	-0.228056	0.819603	NA
ENSG00000086570.12	9.35818	-1.02513	0.518014	-1.97895	0.0478212	0.266658
ENSG00000086589.11	1688.89	-0.00426924	0.0832718	-0.0512687	0.959111	0.98906
ENSG00000086598.10	3461.02	0.225219	0.123519	1.82336	0.0682492	0.324852
ENSG00000086619.13	86.9107	-0.178031	0.422973	-0.420903	0.673826	0.900363
ENSG00000086666.18	1105.97	-0.026309	0.11039	-0.238327	0.811628	0.943559
ENSG00000086696.10	10.4893	-0.254663	1.04737	-0.243145	0.807893	0.943151
ENSG00000086712.12	836.816	-0.119473	0.279167	-0.427964	0.668677	0.897912
ENSG00000086717.18	6.33493	-0.207689	0.690196	-0.300913	0.763481	0.92846
ENSG00000086730.16	21.0444	0.347873	0.36297	0.958408	0.337857	0.708105
ENSG00000086758.15	9520.64	-0.0430654	0.0799955	-0.538348	0.590337	0.862946
ENSG00000086827.8	996.141	0.119795	0.0870697	1.37585	0.168867	0.521527
ENSG00000086848.14	979.155	0.0810528	0.11606	0.69837	0.484946	0.809885
ENSG00000086967.9	1.46434	0.195675	1.588	0.123221	0.901932	NA
ENSG00000086991.12	47.933	0.438947	0.287635	1.52605	0.126996	0.454989
ENSG00000087008.15	263.951	0.0450861	0.153435	0.293845	0.768877	0.930036
ENSG00000087053.18	1725.5	0.179678	0.141251	1.27204	0.203358	0.568418
ENSG00000087074.7	419.99	-0.335443	0.186362	-1.79996	0.0718674	0.334459
ENSG00000087076.8	82.0419	-0.227646	0.44179	-0.515281	0.606357	0.870155
ENSG00000087077.13	454.133	-0.180064	0.230586	-0.780896	0.434864	0.779247
ENSG00000087085.14	20.0859	0.418524	0.528135	0.792456	0.428095	0.774967
ENSG00000087086.14	11121.7	0.452642	0.237636	1.90477	0.0568105	0.29381
ENSG00000087087.19	3137.13	-0.0885069	0.15183	-0.582934	0.559938	0.849589
ENSG00000087088.19	1543.42	0.136673	0.273232	0.500209	0.616928	0.875403
ENSG00000087095.12	896.469	0.238248	0.0998332	2.38646	0.0170115	0.138053
ENSG00000087111.20	1436.39	-0.0625801	0.134669	-0.464695	0.64215	0.886278
ENSG00000087116.14	26.8612	-0.253914	0.544441	-0.466375	0.640947	0.885813
ENSG00000087128.9	0	NA	NA	NA	NA	NA
ENSG00000087152.15	2042.46	0.00896957	0.122125	0.0734461	0.941451	0.983216
ENSG00000087157.18	415.349	-0.0515773	0.146128	-0.35296	0.724118	0.916459
ENSG00000087191.12	3307.81	0.0283365	0.0806943	0.351159	0.725469	0.917149
ENSG00000087206.16	666.458	0.162606	0.0984349	1.65192	0.0985512	0.399809
ENSG00000087237.10	0.503715	-3.4853	2.39609	-1.45458	0.145787	NA
ENSG00000087245.12	4048.48	-0.275883	0.232789	-1.18512	0.23597	0.609673
ENSG00000087250.8	0.17142	-1.95971	3.56091	-0.550341	0.582086	NA
ENSG00000087253.12	187.115	0.804305	0.30282	2.65605	0.00790608	0.0822681
ENSG00000087258.14	585.319	1.17461	0.36195	3.24522	0.00117359	0.0195801
ENSG00000087263.16	1227.75	0.184226	0.135132	1.3633	0.172787	0.527469
ENSG00000087266.15	354.604	-0.692073	0.240528	-2.87731	0.00401087	0.051002
ENSG00000087269.15	895.947	0.074205	0.127156	0.583573	0.559508	0.849358
ENSG00000087274.16	5437.39	-0.0875043	0.0800897	-1.09258	0.274579	0.64977
ENSG00000087299.11	297.024	0.024278	0.185825	0.13065	0.896052	0.968611
ENSG00000087301.8	460.19	-0.085564	0.153795	-0.556352	0.57797	0.856972
ENSG00000087302.8	3609.32	0.120638	0.117871	1.02348	0.306083	0.681578
ENSG00000087303.17	680.626	-0.848666	0.389879	-2.17674	0.0294998	0.196087
ENSG00000087338.4	551.627	0.312097	0.166057	1.87946	0.0601811	0.302259
ENSG00000087365.15	5671.69	0.00732578	0.0684483	0.107026	0.914768	0.97368
ENSG00000087448.9	945.087	0.249356	0.0823865	3.02666	0.00247272	0.035318
ENSG00000087460.24	22820	-0.0123324	0.119446	-0.103246	0.917768	0.974895
ENSG00000087470.17	2449.86	0.130395	0.10502	1.24162	0.214377	0.581188
ENSG00000087494.15	0.993265	1.73559	1.75841	0.987024	0.323631	NA
ENSG00000087495.16	11.7018	-1.21376	0.574097	-2.11421	0.0344975	0.216578
ENSG00000087502.17	699.686	0.143042	0.111699	1.2806	0.200336	0.563793
ENSG00000087510.6	8.53811	0.0903772	0.7133	0.126703	0.899176	0.969029
ENSG00000087586.17	1525.77	-0.109359	0.0910397	-1.20122	0.229666	0.602028
ENSG00000087589.16	5.16081	-0.4016	0.636441	-0.631009	0.528035	0.832942
ENSG00000087842.10	742.368	-0.45073	0.399044	-1.12952	0.258677	0.633231
ENSG00000087884.14	165.034	-0.13391	0.185349	-0.722478	0.470001	0.800657
ENSG00000087903.12	346.935	-0.132363	0.311399	-0.425059	0.670794	0.899253
ENSG00000087995.15	552.245	0.0248605	0.125566	0.197988	0.843055	0.953016
ENSG00000088002.11	1.03104	0.47255	1.66946	0.283055	0.777134	NA
ENSG00000088035.15	352.909	-0.0025725	0.141854	-0.0181348	0.985531	0.995747
ENSG00000088038.18	1299.26	-0.0909525	0.158874	-0.572481	0.566996	0.852511
ENSG00000088053.11	2.25224	1.77444	1.24596	1.42415	0.154403	0.499171
ENSG00000088179.8	533.332	0.168035	0.192247	0.874055	0.382088	0.743241
ENSG00000088205.12	2700.53	0.269163	0.129098	2.08495	0.0370741	0.226238
ENSG00000088247.17	6214.67	0.0836837	0.163764	0.511003	0.609349	0.871085
ENSG00000088256.8	713.335	-0.106867	0.205474	-0.520102	0.602992	0.869048
ENSG00000088280.18	1303.75	-0.196406	0.122659	-1.60124	0.109324	0.421819
ENSG00000088298.12	189.579	0.0894484	0.140981	0.634471	0.525773	0.831414
ENSG00000088305.18	1680.36	0.0228994	0.137081	0.16705	0.867331	0.961379
ENSG00000088320.3	0.0682894	0.127783	3.59864	0.0355086	0.971674	NA
ENSG00000088325.15	6899.88	-0.0686297	0.0776982	-0.883286	0.377082	0.74014
ENSG00000088340.15	4.89477	-2.21652	1.14274	-1.93965	0.0524223	0.279492
ENSG00000088356.5	495.817	-0.112988	0.105587	-1.07009	0.284577	0.658729
ENSG00000088367.21	1367.48	-0.102025	0.166372	-0.613232	0.539723	0.839534
ENSG00000088386.16	1.1583	1.82415	1.57848	1.15563	0.247831	NA
ENSG00000088387.18	161.393	0.786924	0.4707	1.67182	0.0945605	0.390366
ENSG00000088448.14	957.294	0.154659	0.226812	0.681881	0.495314	0.814506
ENSG00000088451.10	188.374	0.159386	0.130674	1.21972	0.22257	0.592284
ENSG00000088538.12	167.96	-0.426717	0.3335	-1.27951	0.200717	0.564409
ENSG00000088543.14	150.542	0.573984	0.176183	3.25789	0.00112246	0.0189081
ENSG00000088682.13	421.107	0.00313201	0.178074	0.0175882	0.985967	0.995747
ENSG00000088726.15	2.03313	0.142836	1.13163	0.126221	0.899557	0.969029
ENSG00000088727.12	74.3943	0.466682	0.275772	1.69227	0.0905943	0.380908
ENSG00000088756.12	704.447	-1.36313	0.204114	-6.6783	2.41733e-11	3.55875e-09
ENSG00000088766.11	483.418	0.224648	0.120261	1.86799	0.0617629	0.306411
ENSG00000088782.4	0	NA	NA	NA	NA	NA
ENSG00000088808.16	60.2693	-0.495204	0.281437	-1.75956	0.0784827	0.351023
ENSG00000088812.17	1895.08	-0.062901	0.107822	-0.583377	0.559639	0.84941
ENSG00000088826.17	223.103	0.0395632	0.240027	0.164829	0.869079	0.961902
ENSG00000088827.12	0.136579	0.448377	3.59864	0.124596	0.900843	NA
ENSG00000088832.16	2849.11	-0.126346	0.110142	-1.14712	0.251333	0.625566
ENSG00000088833.17	1649.83	-0.0890002	0.076637	-1.16132	0.245512	0.618881
ENSG00000088836.13	24.0128	-0.0739412	0.361555	-0.204509	0.837956	0.95213
ENSG00000088854.12	642.78	-0.0610581	0.188238	-0.324367	0.74566	0.923516
ENSG00000088876.11	207.827	0.0249181	0.217943	0.114333	0.908974	0.971687
ENSG00000088881.20	136.239	-0.0190393	0.302263	-0.0629893	0.949775	0.986119
ENSG00000088882.7	2741.65	-0.436337	0.24081	-1.81196	0.0699929	0.329117
ENSG00000088888.17	1578.49	-0.140791	0.107109	-1.31447	0.188688	0.550481
ENSG00000088899.15	229.415	-0.156663	0.218182	-0.718037	0.472734	0.802579
ENSG00000088926.13	0.695829	-2.44269	1.70269	-1.43461	0.151399	NA
ENSG00000088930.7	4343.95	0.0117433	0.0891636	0.131705	0.895218	0.968205
ENSG00000088970.15	150.148	-0.395127	0.12893	-3.06467	0.00217912	0.0320581
ENSG00000088986.10	4008.83	0.162862	0.0871905	1.86789	0.0617779	0.306411
ENSG00000088992.17	13.5418	0.958365	0.443176	2.16249	0.0305802	0.200842
ENSG00000089006.16	1806.65	0.204527	0.119807	1.70714	0.0877962	0.374755
ENSG00000089009.15	24286.5	0.25547	0.0954171	2.67741	0.00741943	0.0786495
ENSG00000089012.14	0.0807974	-1.15459	3.59864	-0.32084	0.748332	NA
ENSG00000089022.13	994.072	0.00339664	0.135605	0.0250481	0.980017	0.99449
ENSG00000089041.16	3.33999	0.639683	0.822153	0.778059	0.436534	0.780312
ENSG00000089048.14	553.145	0.123891	0.142668	0.868387	0.385182	0.744404
ENSG00000089050.15	731.311	0.066823	0.138437	0.482695	0.629312	0.881577
ENSG00000089053.12	2151.13	0.2157	0.0707798	3.04748	0.0023077	0.0336185
ENSG00000089057.14	1997.93	-0.585367	0.0830608	-7.04746	1.82218e-12	3.17438e-10
ENSG00000089060.11	108.944	-0.0476702	0.238258	-0.200078	0.84142	0.95259
ENSG00000089063.14	2026.23	0.22308	0.106302	2.09855	0.0358564	0.221807
ENSG00000089091.16	116.25	0.0452315	0.175873	0.257182	0.797038	0.939874
ENSG00000089094.18	1878.86	0.170595	0.123931	1.37653	0.168659	0.521261
ENSG00000089101.17	15.2499	-0.44995	0.468771	-0.959851	0.33713	0.707886
ENSG00000089116.3	0.236384	0.768972	3.59864	0.213684	0.830793	NA
ENSG00000089123.15	76.2559	0.0221587	0.19385	0.114308	0.908994	0.971687
ENSG00000089127.12	0.928587	-2.99623	1.57152	-1.90658	0.0565747	NA
ENSG00000089154.10	3392.41	0.00176705	0.16775	0.0105338	0.991595	0.997134
ENSG00000089157.15	38088.7	0.193539	0.122035	1.58593	0.112755	0.429061
ENSG00000089159.16	1110.92	0.00450476	0.192017	0.0234602	0.981283	0.994846
ENSG00000089163.4	24.1952	-0.114348	0.279617	-0.408946	0.682579	0.903448
ENSG00000089169.14	3.56668	-0.406591	0.996144	-0.408165	0.683153	0.903448
ENSG00000089177.18	266.365	-0.275323	0.246993	-1.1147	0.264978	0.640062
ENSG00000089195.14	543.91	0.0555213	0.115951	0.478834	0.632056	0.882901
ENSG00000089199.9	75.17	1.39373	0.581106	2.39841	0.0164663	0.134833
ENSG00000089220.4	6314.96	-0.28581	0.0824484	-3.46654	0.00052721	0.0104938
ENSG00000089225.19	0.0857098	-1.15459	3.59864	-0.32084	0.748332	NA
ENSG00000089234.15	580.38	0.0744115	0.120431	0.617876	0.536657	0.837817
ENSG00000089248.6	1946.61	0.0895941	0.116155	0.77133	0.440511	0.781944
ENSG00000089250.18	6.25105	0.0921732	0.81567	0.113003	0.910028	0.97197
ENSG00000089280.18	14001.4	-0.103354	0.123537	-0.83663	0.402801	0.757656
ENSG00000089289.15	854.97	0.126225	0.155229	0.813155	0.416129	0.766313
ENSG00000089327.14	5.18164	1.58524	1.05371	1.50444	0.132467	0.464478
ENSG00000089335.20	796.715	0.00590521	0.216694	0.0272514	0.978259	0.994239
ENSG00000089351.14	543.449	-0.0918562	0.180347	-0.50933	0.610521	0.872005
ENSG00000089356.18	0.448786	-1.19779	2.29334	-0.522289	0.601469	NA
ENSG00000089472.16	902.517	-1.48818	0.311549	-4.7767	1.78198e-06	8.42813e-05
ENSG00000089486.16	1006.14	0.198784	0.157869	1.25917	0.207968	0.573595
ENSG00000089505.17	11.315	-0.100923	0.504738	-0.199951	0.841519	0.95259
ENSG00000089558.8	1.25395	0.235166	1.38229	0.170128	0.86491	NA
ENSG00000089597.16	14388.7	-0.114274	0.124336	-0.919074	0.358057	0.725965
ENSG00000089639.10	200.269	-0.253655	0.259749	-0.976541	0.328797	0.703171
ENSG00000089682.16	232.607	0.165769	0.21957	0.754969	0.450268	0.788145
ENSG00000089685.14	4309.87	-0.156677	0.106471	-1.47155	0.141144	0.476791
ENSG00000089692.8	23.8978	-0.259317	0.336691	-0.770193	0.441185	0.782287
ENSG00000089693.10	2502.68	0.131781	0.137675	0.957185	0.338474	0.708359
ENSG00000089723.9	142.749	0.0342727	0.140432	0.244051	0.807191	0.942963
ENSG00000089737.16	3074.2	-0.0652172	0.117097	-0.55695	0.577562	0.856883
ENSG00000089775.11	147.385	0.0532287	0.201396	0.264299	0.79155	0.936998
ENSG00000089818.17	387.226	-0.122105	0.131474	-0.928736	0.353026	0.721285
ENSG00000089820.15	8.83472	-0.743778	0.485534	-1.53188	0.125553	0.452868
ENSG00000089847.12	2.8427	-1.42788	1.08172	-1.32002	0.18683	0.548319
ENSG00000089876.11	1048.07	0.157591	0.112798	1.39711	0.162379	0.512074
ENSG00000089902.9	1000.61	0.0460247	0.159953	0.287739	0.773546	0.931198
ENSG00000089916.17	1172.93	0.260212	0.116172	2.23989	0.0250981	0.178579
ENSG00000090006.17	651.72	-0.23347	0.298637	-0.781786	0.43434	0.778988
ENSG00000090013.10	42.4039	-0.748726	0.295733	-2.53177	0.0113489	0.105868
ENSG00000090020.10	553.718	-0.0698	0.146779	-0.475545	0.634398	0.883734
ENSG00000090054.14	1255	0.0033051	0.126534	0.0261202	0.979161	0.994424
ENSG00000090060.17	5756.07	0.195996	0.110819	1.76861	0.0769595	0.347331
ENSG00000090061.17	1257.11	0.125762	0.105192	1.19555	0.231872	0.605011
ENSG00000090097.21	1030.51	-0.0888807	0.228618	-0.388774	0.697443	0.908679
ENSG00000090104.11	2.71839	3.19734	1.93839	1.64948	0.0990494	0.400586
ENSG00000090238.11	90.1838	-0.577717	0.313846	-1.84077	0.0656553	0.317362
ENSG00000090263.15	538.901	0.295354	0.148642	1.98701	0.046921	0.263608
ENSG00000090266.12	690.224	0.0178853	0.128649	0.139023	0.889432	0.966812
ENSG00000090273.13	1856.15	0.0617579	0.16118	0.38316	0.701601	0.909812
ENSG00000090316.15	1119.56	-0.110136	0.251332	-0.438211	0.661233	0.895104
ENSG00000090339.8	32.4935	-1.965	0.572193	-3.43415	0.00059441	0.0115164
ENSG00000090372.14	1650.5	0.0031686	0.177415	0.0178598	0.985751	0.995747
ENSG00000090376.10	26.3264	0.0627518	0.471126	0.133195	0.894039	0.967876
ENSG00000090382.6	0.436461	1.5417	2.85328	0.540324	0.588974	NA
ENSG00000090402.7	0	NA	NA	NA	NA	NA
ENSG00000090432.6	608.669	-0.133745	0.123674	-1.08144	0.279503	0.654239
ENSG00000090447.11	274.806	-0.2474	0.268776	-0.920468	0.357328	0.725379
ENSG00000090470.14	706.192	-0.0268912	0.10641	-0.252713	0.80049	0.940824
ENSG00000090487.10	1314.68	0.0908662	0.0801217	1.1341	0.256752	0.63103
ENSG00000090512.11	0.143521	0.448377	3.59864	0.124596	0.900843	NA
ENSG00000090520.11	1251.36	0.0845244	0.195845	0.431589	0.66604	0.896886
ENSG00000090530.9	567.338	0.291257	0.438978	0.66349	0.507016	0.821231
ENSG00000090534.18	1.78282	2.67517	1.53551	1.74221	0.0814725	NA
ENSG00000090539.15	15.5936	0.584952	0.528427	1.10697	0.268308	0.643379
ENSG00000090554.12	4.6335	-0.0989668	0.904515	-0.109414	0.912874	0.972991
ENSG00000090565.15	862.341	-0.0901148	0.209368	-0.430413	0.666895	0.896886
ENSG00000090581.9	250.445	-0.219295	0.235728	-0.93029	0.352221	0.720709
ENSG00000090612.20	1114.04	0.108706	0.104022	1.04503	0.29601	0.67062
ENSG00000090615.14	776.54	-0.226457	0.193694	-1.16915	0.242344	0.615738
ENSG00000090621.13	2804.02	0.159337	0.0543898	2.92953	0.00339471	0.0448303
ENSG00000090659.17	0.146432	0.448377	3.59864	0.124596	0.900843	NA
ENSG00000090661.11	212.028	-0.864506	0.19979	-4.32708	1.511e-05	0.000542739
ENSG00000090674.15	166.441	-0.259833	0.297296	-0.873985	0.382127	0.743241
ENSG00000090686.15	1515.63	0.0223288	0.117137	0.190622	0.848822	0.954526
ENSG00000090776.5	1831.7	-0.165566	0.194983	-0.849131	0.395808	0.752353
ENSG00000090857.13	3025.75	0.368131	0.137629	2.67481	0.00747712	0.0791439
ENSG00000090861.15	2462.18	-0.00194111	0.172063	-0.0112814	0.990999	0.997134
ENSG00000090863.11	5327.08	-0.0793402	0.112587	-0.7047	0.480997	0.80752
ENSG00000090889.11	2980.31	-0.0815146	0.0830665	-0.981316	0.326437	0.701566
ENSG00000090905.18	2097.28	-0.0261424	0.102299	-0.25555	0.798298	0.940246
ENSG00000090924.14	2073.87	-0.51896	0.155651	-3.33414	0.000855645	0.0153803
ENSG00000090932.10	135.906	1.18001	0.376072	3.13772	0.00170265	0.0263463
ENSG00000090971.4	535.259	-0.139371	0.174973	-0.796528	0.425725	0.773644
ENSG00000090975.12	117.361	0.214011	0.249207	0.858766	0.390469	0.748168
ENSG00000090989.17	843.62	-0.00837221	0.123112	-0.0680051	0.945782	0.984798
ENSG00000091009.7	1042.47	0.285353	0.146548	1.94716	0.0515158	0.276826
ENSG00000091010.5	2.19111	0.431774	1.04215	0.414312	0.678646	0.901561
ENSG00000091039.16	2311.71	0.267343	0.109838	2.43398	0.0149339	0.127011
ENSG00000091073.19	99.0051	-0.0506143	0.364582	-0.138828	0.889586	0.966812
ENSG00000091106.18	7.92349	-0.647768	0.544749	-1.18911	0.234395	0.608247
ENSG00000091127.13	681.077	0.292853	0.160938	1.81966	0.0688111	0.326101
ENSG00000091128.12	2.58258	0.106185	1.22874	0.0864177	0.931134	0.97934
ENSG00000091129.19	3710.06	0.126715	0.251835	0.503169	0.614846	0.874422
ENSG00000091136.13	2995.3	-1.62987	0.343885	-4.73958	2.14159e-06	9.88298e-05
ENSG00000091137.12	15.1009	-3.13014	0.575483	-5.43916	5.35315e-08	3.79708e-06
ENSG00000091138.12	0.777947	0.324695	2.0812	0.156013	0.876022	NA
ENSG00000091140.13	1941.09	0.0383902	0.106636	0.36001	0.71884	0.915442
ENSG00000091157.13	640.782	0.179298	0.159586	1.12352	0.261217	0.635413
ENSG00000091164.12	1518.97	0.0706731	0.114104	0.619374	0.53567	0.836934
ENSG00000091181.19	1.96889	0.918207	1.15708	0.793556	0.427454	0.774277
ENSG00000091262.15	66.8353	-0.745225	0.367556	-2.02751	0.0426101	0.248054
ENSG00000091317.7	1813.67	0.153067	0.103539	1.47836	0.139312	0.474396
ENSG00000091409.14	1812.94	0.392752	0.19965	1.9672	0.0491597	0.270013
ENSG00000091428.17	28.9694	-0.299648	0.563033	-0.532203	0.594585	0.864749
ENSG00000091436.16	816.857	0.0153457	0.137047	0.111974	0.910844	0.97215
ENSG00000091482.6	1.99256	-1.2914	1.03913	-1.24277	0.213954	0.580946
ENSG00000091483.6	1791.95	0.123088	0.123457	0.997014	0.318758	0.693564
ENSG00000091490.10	857.622	-0.00881051	0.245097	-0.035947	0.971325	0.992079
ENSG00000091513.15	69.4712	-1.38471	0.316691	-4.37244	1.22867e-05	0.000460299
ENSG00000091527.15	4344.13	0.025582	0.0849182	0.301255	0.76322	0.92846
ENSG00000091536.17	10.7437	0.335969	0.494504	0.679405	0.496881	0.81533
ENSG00000091542.8	1452.34	0.161246	0.104828	1.5382	0.124001	0.45051
ENSG00000091583.10	0.76113	0.273317	1.78782	0.152877	0.878495	NA
ENSG00000091592.15	960.494	0.10459	0.205184	0.50974	0.610233	0.871911
ENSG00000091622.15	68.6102	0.73787	0.290022	2.54418	0.0109534	0.103521
ENSG00000091640.7	1020.16	-0.112856	0.16037	-0.703721	0.481606	0.807956
ENSG00000091651.8	835.485	-0.190304	0.187517	-1.01486	0.310171	0.685715
ENSG00000091656.15	953.267	-0.812865	0.304185	-2.67227	0.00753406	0.0793991
ENSG00000091664.7	16.5567	1.60598	0.594653	2.70071	0.00691917	0.0751151
ENSG00000091704.9	0.562103	-0.147029	2.04502	-0.0718962	0.942685	NA
ENSG00000091732.15	771.906	0.0197074	0.0831134	0.237114	0.812568	0.944003
ENSG00000091831.23	3.09736	-0.505863	0.829304	-0.609985	0.541872	0.840388
ENSG00000091844.7	128.602	0.0987629	0.253245	0.389989	0.696545	0.908412
ENSG00000091879.13	5.38852	-0.76605	0.569551	-1.34501	0.178623	0.536333
ENSG00000091947.9	355.703	-0.22782	0.196644	-1.15854	0.246643	0.620145
ENSG00000091972.18	615.919	-0.548511	0.11067	-4.95629	7.18526e-07	3.79313e-05
ENSG00000091986.15	1928.79	-0.797996	0.394265	-2.02401	0.042969	0.249588
ENSG00000092009.10	0.170144	-0.994696	3.59864	-0.276409	0.782234	NA
ENSG00000092010.14	1159.39	0.140851	0.136272	1.03361	0.30132	0.677395
ENSG00000092020.10	716.617	0.14877	0.165201	0.90054	0.367833	0.733699
ENSG00000092036.18	765.589	0.296881	0.159303	1.86362	0.0623752	0.307783
ENSG00000092051.16	41.0348	-2.39385	0.229222	-10.4434	1.57103e-25	1.17294e-22
ENSG00000092054.12	8.87441	0.770393	0.489129	1.57503	0.11525	0.433999
ENSG00000092067.5	0.112878	-1.15459	3.59864	-0.32084	0.748332	NA
ENSG00000092068.19	727.789	-1.45632	0.611157	-2.38289	0.0171772	0.138645
ENSG00000092094.10	513.187	0.0493353	0.227247	0.2171	0.82813	0.947983
ENSG00000092096.16	443.079	-0.586647	0.310444	-1.88971	0.0587972	0.298273
ENSG00000092098.16	594.68	0.0704204	0.152828	0.460783	0.644954	0.887221
ENSG00000092108.20	926.632	0.0839906	0.113861	0.737661	0.46072	0.795631
ENSG00000092140.14	1068.06	-0.0317515	0.128956	-0.24622	0.805512	0.94216
ENSG00000092148.12	3254.54	-0.0154486	0.105627	-0.146256	0.883719	0.966237
ENSG00000092199.17	21773.6	0.0805733	0.0553614	1.45541	0.145557	0.484765
ENSG00000092200.12	20.6193	-0.278732	0.510498	-0.546	0.585066	0.860052
ENSG00000092201.9	10285.5	0.162533	0.0725525	2.24021	0.025077	0.178579
ENSG00000092203.13	1498	-0.0238091	0.136662	-0.174218	0.861694	0.958993
ENSG00000092208.16	410.892	0.128516	0.123955	1.03679	0.299832	0.675793
ENSG00000092295.11	9.25131	0.695916	0.712293	0.977008	0.328565	0.703035
ENSG00000092330.16	756.374	-0.113223	0.146191	-0.774485	0.438644	0.781344
ENSG00000092345.13	0.0687344	0.127783	3.59864	0.0355086	0.971674	NA
ENSG00000092377.13	16.8789	6.79191	2.19066	3.1004	0.00193261	0.0291306
ENSG00000092421.16	1791.81	-0.678069	0.165259	-4.10308	4.07691e-05	0.00127016
ENSG00000092439.14	1082.67	0.280791	0.113495	2.47403	0.0133599	0.118745
ENSG00000092445.11	1692.66	0.314994	0.141008	2.23387	0.0254916	0.180339
ENSG00000092470.11	878.47	0.459897	0.12865	3.57478	0.000350526	0.00753882
ENSG00000092529.23	5.07589	-0.141781	0.87908	-0.161284	0.87187	0.963287
ENSG00000092531.9	1127.09	0.0464826	0.139882	0.3323	0.739663	0.921603
ENSG00000092607.14	18.7524	-1.16032	0.877226	-1.32272	0.185929	0.547059
ENSG00000092621.12	4839.53	-0.399855	0.168128	-2.37828	0.0173938	0.139853
ENSG00000092758.16	3.76872	-0.604178	0.695798	-0.868324	0.385217	0.744404
ENSG00000092820.17	3197.23	0.51607	0.115124	4.48274	7.36916e-06	0.000293433
ENSG00000092841.18	18286.7	0.0270066	0.134856	0.200262	0.841276	0.95259
ENSG00000092847.11	2686.98	0.174379	0.154261	1.13042	0.2583	0.632831
ENSG00000092850.11	108.742	0.0654244	0.25618	0.255385	0.798426	0.940319
ENSG00000092853.13	1262.56	0.120918	0.113146	1.06868	0.285212	0.659104
ENSG00000092871.16	378.681	0.125329	0.201746	0.62122	0.534455	0.836411
ENSG00000092929.11	9.24174	-2.13933	0.831818	-2.57187	0.0101151	0.098352
ENSG00000092931.11	294.526	-0.165884	0.110991	-1.49458	0.135025	0.468186
ENSG00000092964.17	7318.19	0.111134	0.0574521	1.93438	0.0530664	0.281419
ENSG00000092969.11	72.4504	0.0451941	0.354258	0.127574	0.898486	0.969029
ENSG00000092978.10	354.457	0.309898	0.171389	1.80816	0.0705821	0.330834
ENSG00000093000.18	3091.1	0.0207501	0.10702	0.19389	0.846262	0.953904
ENSG00000093009.9	835.521	-0.155423	0.0914146	-1.7002	0.0890928	0.377888
ENSG00000093010.13	259.94	-0.316056	1.09868	-0.287669	0.7736	0.931198
ENSG00000093072.15	567.071	-0.440395	0.309995	-1.42065	0.155417	0.50108
ENSG00000093100.13	123.589	-0.230202	0.296518	-0.776351	0.437542	0.78096
ENSG00000093134.14	2.31541	0.0141783	1.21627	0.0116572	0.990699	0.997064
ENSG00000093144.18	1167.27	0.212778	0.103067	2.06447	0.0389734	0.234322
[truncated: 55,966 more rows]

## Sheet: Table S3
Table S3. Gene ontology analysis of the differentially expressed genes in the daughter 1 cells
Analysis Type:	PANTHER Overrepresentation Test (Released 20200407)
Annotation Version and Release Date:	GO Ontology database DOI: 10.5281/zenodo.3727280 Released 2020-03-23
Test Type:	FISHER
Correction:	BONFERRONI
Bonferroni count:	1472
GO cellular component	Number of genes	Differentially expressed genes	Expected	over/under	Fold Enrichment	P-value
collagen trimer (GO:0005581)	90	20	3.66	+	5.47	1.27e-05
intrinsic component of postsynaptic density membrane (GO:0099146)	58	12	2.36	+	5.09	0.0226
collagen-containing extracellular matrix (GO:0062023)	409	82	16.61	+	4.94	3e-26
basement membrane (GO:0005604)	98	18	3.98	+	4.52	0.000839
extracellular matrix (GO:0031012)	536	97	21.77	+	4.46	1.99e-28
postsynaptic density membrane (GO:0098839)	103	16	4.18	+	3.82	0.0233
sarcolemma (GO:0042383)	133	18	5.4	+	3.33	0.0376
adherens junction (GO:0005912)	171	22	6.95	+	3.17	0.0103
endoplasmic reticulum lumen (GO:0005788)	311	38	12.63	+	3.01	1.88e-05
receptor complex (GO:0043235)	525	51	21.33	+	2.39	0.000109
cell-cell junction (GO:0005911)	497	47	20.19	+	2.33	0.000617
anchoring junction (GO:0070161)	832	75	33.8	+	2.22	1.13e-06
neuronal cell body (GO:0043025)	527	45	21.41	+	2.1	0.0129
intrinsic component of plasma membrane (GO:0031226)	1712	140	69.54	+	2.01	2.88e-11
cell surface (GO:0009986)	948	76	38.51	+	1.97	0.000118
cell body (GO:0044297)	599	48	24.33	+	1.97	0.0424
integral component of plasma membrane (GO:0005887)	1635	129	66.42	+	1.94	3.38e-09
somatodendritic compartment (GO:0036477)	865	66	35.14	+	1.88	0.00511
cell junction (GO:0030054)	2107	152	85.59	+	1.78	1.83e-08
plasma membrane region (GO:0098590)	1215	85	49.36	+	1.72	0.00407
neuron projection (GO:0043005)	1384	95	56.22	+	1.69	0.00203
extracellular region (GO:0005576)	4381	288	177.96	+	1.62	2.25e-14
extracellular space (GO:0005615)	3349	217	136.04	+	1.6	5.31e-09
cell projection (GO:0042995)	2307	142	93.71	+	1.52	0.00188
plasma membrane bounded cell projection (GO:0120025)	2219	134	90.14	+	1.49	0.00893
cell periphery (GO:0071944)	5885	354	239.06	+	1.48	2.02e-13
plasma membrane (GO:0005886)	5755	344	233.78	+	1.47	2.36e-12
cytoplasmic vesicle (GO:0031410)	2397	140	97.37	+	1.44	0.029
intracellular vesicle (GO:0097708)	2400	140	97.49	+	1.44	0.0296
vesicle (GO:0031982)	3893	227	158.14	+	1.44	2.28e-05
endomembrane system (GO:0012505)	4591	256	186.49	+	1.37	7.68e-05
intrinsic component of membrane (GO:0031224)	5935	330	241.09	+	1.37	2.15e-07
integral component of membrane (GO:0016021)	5781	313	234.83	+	1.33	1.65e-05
membrane (GO:0016020)	9861	491	400.57	+	1.23	1.68e-06
cellular anatomical entity (GO:0110165)	18643	817	757.31	+	1.08	1.82e-10
cellular_component (GO:0005575)	18836	819	765.15	+	1.07	4.4e-09
Unclassified (UNCLASSIFIED)	2015	28	81.85	-	0.34	0

## Sheet: Table S4
Table S4. Gene ontology analysis of the differentially expressed genes in the mother cells
Analysis Type:	PANTHER Overrepresentation Test (Released 20200407)
Annotation Version and Release Date:	GO Ontology database DOI: 10.5281/zenodo.3727280 Released 2020-03-23
Test Type:	FISHER
Correction:	BONFERRONI
Bonferroni count:	9050
GO cellular component	Number of genes	Differentially expressed genes	Expected	over/under	Fold Enrichment	P-value
mitochondrial ATP synthesis coupled electron transport (GO:0042775)	88	8	0.79	+	10.14	0.0207
ATP synthesis coupled electron transport (GO:0042773)	89	8	0.8	+	10.02	0.0223
oxidative phosphorylation (GO:0006119)	119	9	1.07	+	8.43	0.0199
Unclassified (UNCLASSIFIED)	3041	13	27.27	-	0.48	0
